# Supplementary material for: Transcriptomic Analysis of the Negative Effect of Epigallocatechin-3-Gallate from Tea Plant (Camellia sinensis) on Agrobacterium-Mediated Transformation Efficiency
Source: Curr Issues Mol Biol. 2025 Mar 8;47(3):178. doi: 10.3390/cimb47030178 (PMC11941606; doi:10.3390/cimb47030178)
Supplement: Supplementary file 1 [file cimb-47-00178-s001.zip]

Archive with 13 entries (10 files):
- cimb-3453937-supplementary/
- cimb-3453937-supplementary/Figure/
- cimb-3453937-supplementary/Figure/Fig S1.tif
- cimb-3453937-supplementary/Figure/Fig S2.tif
- cimb-3453937-supplementary/Table/
- cimb-3453937-supplementary/Table/Table S1.xlsx
- cimb-3453937-supplementary/Table/Table S2.xlsx
- cimb-3453937-supplementary/Table/Table S3.xlsx
- cimb-3453937-supplementary/Table/Table S4.xlsx
- cimb-3453937-supplementary/Table/Table S5.xlsx
- cimb-3453937-supplementary/Table/Table S6.xlsx
- cimb-3453937-supplementary/Table/Table S7 .xlsx
- cimb-3453937-supplementary/Table/Table S8.xlsx
