# Supplementary material for: Transcriptomic Analysis of the Negative Effect of Epigallocatechin-3-Gallate from Tea Plant (Camellia sinensis) on Agrobacterium-Mediated Transformation Efficiency
Source: Curr Issues Mol Biol. 2025 Mar 8;47(3):178. doi: 10.3390/cimb47030178 (PMC11941606; doi:10.3390/cimb47030178)
Supplement: Supplementary file 1 [file cimb-47-00178-s001.zip › cimb-3453937-supplementary/Table/Table S1.xlsx]

## Sheet: Table S1
Supplementary Table S1. Summary of sequencing data quality and transcriptome statistics.
Sample	Raw reads	Clean reads	Clean bases (Gb)	Error rate (%)	Q20 (%)	Q30 (%)	GC (%)
C0-1	12914150	12840862	1.8	0.03	0.9812	94.41	56.18
C0-2	14498528	14417386	2.02	0.03	0.9798	94.22	56.4
C0-3	13120676	13055662	1.84	0.03	0.9811	94.48	56.01
T2-1	12505196	12408248	1.72	0.03	0.9792	94.12	55.92
T2-2	12995552	12922162	1.81	0.03	0.9812	94.48	56.42
T2-3	12780556	12709508	1.79	0.03	0.9812	94.48	56
C2-1	13846572	13764954	1.93	0.03	0.9822	94.65	56.18
C2-2	16016516	15916086	2.26	0.03	0.9759	93.35	56.32
C2-3	16401566	16302662	2.3	0.03	0.9774	93.71	56.5
T7-1	14341574	14253150	2	0.03	0.9768	93.52	56.87
T7-2	14672390	14564298	2.06	0.03	0.9781	93.83	56.25
T7-3	14054488	13650570	1.85	0.03	0.9769	93.65	56
C7-1	15388356	15267736	2.11	0.03	0.9753	93.2	56.88
C7-2	13573026	13493006	1.88	0.03	0.9791	94.01	56.85
C7-3	15649248	15526830	2.16	0.03	0.977	93.56	56.67
T15-1	12672394	12593034	1.75	0.03	0.9782	93.86	56.97
T15-2	12096258	12029836	1.67	0.03	0.9829	94.88	56.46
T15-3	15781812	15678712	2.18	0.03	0.9783	93.78	56.37
C15-1	13310188	13127574	1.8	0.03	0.9774	93.64	56.82
C15-2	15295454	15010528	2.08	0.03	0.9801	94.26	56.76
C15-3	15323744	14917788	1.96	0.03	0.9791	94.01	56.76
