# Supplementary material for: Transcriptomic Analysis of the Negative Effect of Epigallocatechin-3-Gallate from Tea Plant (Camellia sinensis) on Agrobacterium-Mediated Transformation Efficiency
Source: Curr Issues Mol Biol. 2025 Mar 8;47(3):178. doi: 10.3390/cimb47030178 (PMC11941606; doi:10.3390/cimb47030178)
Supplement: Supplementary file 1 [file cimb-47-00178-s001.zip › cimb-3453937-supplementary/Table/Table S2.xlsx]

## Sheet: Table S2 A
Supplementary Table S2 A. Genes in profile 16
id	Pathway
ATU_RS00140	ko01100//Metabolic pathways;ko00270//Cysteine and methionine metabolism
ATU_RS00395	ko03018//RNA degradation
ATU_RS00400	ko03010//Ribosome
ATU_RS00675	ko01100//Metabolic pathways;ko00190//Oxidative phosphorylation
ATU_RS00680	ko01100//Metabolic pathways;ko00190//Oxidative phosphorylation
ATU_RS00685	ko01100//Metabolic pathways;ko00190//Oxidative phosphorylation
ATU_RS00905	ko02010//ABC transporters
ATU_RS01225	ko03010//Ribosome
ATU_RS01310	-
ATU_RS01550	ko03010//Ribosome
ATU_RS01920	ko01100//Metabolic pathways;ko00240//Pyrimidine metabolism
ATU_RS02025	ko02010//ABC transporters
ATU_RS02030	ko02010//ABC transporters
ATU_RS02060	ko01100//Metabolic pathways;ko01110//Biosynthesis of secondary metabolites;ko01230//Biosynthesis of amino acids;ko00220//Arginine biosynthesis
ATU_RS02065	-
ATU_RS02735	ko02040//Flagellar assembly
ATU_RS02745	ko02040//Flagellar assembly
ATU_RS02760	ko02020//Two-component system;ko02030//Bacterial chemotaxis;ko02040//Flagellar assembly
ATU_RS02835	ko02040//Flagellar assembly
ATU_RS02860	ko02040//Flagellar assembly
ATU_RS03215	-
ATU_RS03580	-
ATU_RS03850	-
ATU_RS04070	-
ATU_RS04075	ko01100//Metabolic pathways;ko00260//Glycine, serine and threonine metabolism
ATU_RS04895	-
ATU_RS04965	-
ATU_RS05145	-
ATU_RS05355	-
ATU_RS05400	ko03010//Ribosome
ATU_RS05405	ko03010//Ribosome
ATU_RS06035	-
ATU_RS06160	ko03010//Ribosome
ATU_RS06430	ko01100//Metabolic pathways;ko01110//Biosynthesis of secondary metabolites;ko00564//Glycerophospholipid metabolism;ko00561//Glycerolipid metabolism
ATU_RS06600	-
ATU_RS07230	-
ATU_RS07505	ko02010//ABC transporters
ATU_RS07720	ko01100//Metabolic pathways;ko01120//Microbial metabolism in diverse environments;ko01200//Carbon metabolism;ko00680//Methane metabolism;ko00625//Chloroalkane and chloroalkene degradation
ATU_RS08150	-
ATU_RS08170	-
ATU_RS09035	-
ATU_RS09040	-
ATU_RS09110	-
ATU_RS09400	ko03010//Ribosome
ATU_RS09425	ko03010//Ribosome
ATU_RS09435	ko03010//Ribosome
ATU_RS09450	ko03010//Ribosome
ATU_RS09455	ko03010//Ribosome
ATU_RS09490	ko03010//Ribosome
ATU_RS09515	ko03010//Ribosome
ATU_RS09535	ko03010//Ribosome
ATU_RS09540	ko03010//Ribosome
ATU_RS09585	ko03010//Ribosome
ATU_RS09755	-
ATU_RS09875	ko01100//Metabolic pathways;ko01110//Biosynthesis of secondary metabolites;ko01120//Microbial metabolism in diverse environments;ko00620//Pyruvate metabolism;ko00010//Glycolysis / Gluconeogenesis;ko00561//Glycerolipid metabolism
ATU_RS10150	-
ATU_RS10475	-
ATU_RS10865	ko03010//Ribosome
ATU_RS11025	-
ATU_RS11250	-
ATU_RS11325	-
ATU_RS11470	-
ATU_RS12090	-
ATU_RS12100	-
ATU_RS12155	ko01100//Metabolic pathways;ko00760//Nicotinate and nicotinamide metabolism
ATU_RS12230	-
ATU_RS12260	ko02024//Quorum sensing
ATU_RS12435	-
ATU_RS12765	ko01100//Metabolic pathways;ko00190//Oxidative phosphorylation;ko00195//Photosynthesis
ATU_RS12770	ko01100//Metabolic pathways;ko00190//Oxidative phosphorylation;ko00195//Photosynthesis
ATU_RS12775	ko01100//Metabolic pathways;ko00190//Oxidative phosphorylation;ko00195//Photosynthesis
ATU_RS12900	ko01110//Biosynthesis of secondary metabolites;ko00564//Glycerophospholipid metabolism
ATU_RS12965	-
ATU_RS13170	ko03010//Ribosome
ATU_RS13455	-
ATU_RS13545	-
ATU_RS13550	-
ATU_RS13555	ko03010//Ribosome
ATU_RS13735	-
ATU_RS13885	-
ATU_RS14225	-
ATU_RS14310	-
ATU_RS14610	ko01100//Metabolic pathways;ko00052//Galactose metabolism
ATU_RS14665	-
ATU_RS14670	-
ATU_RS14675	-
ATU_RS14730	-
ATU_RS14785	-
ATU_RS15080	-
ATU_RS15085	ko01100//Metabolic pathways;ko00240//Pyrimidine metabolism
ATU_RS15090	ko02024//Quorum sensing
ATU_RS15235	ko02020//Two-component system
ATU_RS15910	ko02024//Quorum sensing
ATU_RS16165	ko02010//ABC transporters
ATU_RS16800	-
ATU_RS17395	ko03010//Ribosome
ATU_RS18440	ko02010//ABC transporters
ATU_RS18535	-
ATU_RS18755	-
ATU_RS18895	ko02010//ABC transporters
ATU_RS18950	-
ATU_RS19495	ko03018//RNA degradation
ATU_RS19705	ko01100//Metabolic pathways;ko01212//Fatty acid metabolism;ko00061//Fatty acid biosynthesis;ko00780//Biotin metabolism
ATU_RS19710	-
ATU_RS19715	-
ATU_RS19720	-
ATU_RS19790	-
ATU_RS19810	-
ATU_RS19815	-
ATU_RS19915	ko02010//ABC transporters;ko02024//Quorum sensing
ATU_RS20615	-
ATU_RS20735	-
ATU_RS21765	ko02026//Biofilm formation - Escherichia coli
ATU_RS21895	-
ATU_RS22235	-
ATU_RS22240	ko01110//Biosynthesis of secondary metabolites;ko00650//Butanoate metabolism
ATU_RS22320	ko01100//Metabolic pathways;ko01120//Microbial metabolism in diverse environments;ko00260//Glycine, serine and threonine metabolism
ATU_RS25970	-
ATU_RS26060	ko01100//Metabolic pathways;ko00052//Galactose metabolism
ATU_RS26555	-

## Sheet: Table S2 B
Supplementary Table S2 B. Genes in profile 13
id	Pathway
ATU_RS00235	-
ATU_RS00405	-
ATU_RS00785	ko01100//Metabolic pathways;ko01120//Microbial metabolism in diverse environments;ko00270//Cysteine and methionine metabolism
ATU_RS00925	ko01100//Metabolic pathways;ko00330//Arginine and proline metabolism
ATU_RS01340	-
ATU_RS01555	ko02020//Two-component system;ko04112//Cell cycle - Caulobacter
ATU_RS01845	ko02024//Quorum sensing;ko03070//Bacterial secretion system;ko03060//Protein export
ATU_RS02040	-
ATU_RS02520	-
ATU_RS02700	ko02040//Flagellar assembly
ATU_RS03015	ko02010//ABC transporters
ATU_RS03045	-
ATU_RS03535	ko01100//Metabolic pathways;ko00190//Oxidative phosphorylation;ko00195//Photosynthesis
ATU_RS03895	-
ATU_RS04160	-
ATU_RS04670	-
ATU_RS04835	-
ATU_RS04840	-
ATU_RS04845	-
ATU_RS05040	ko01100//Metabolic pathways;ko01120//Microbial metabolism in diverse environments;ko00350//Tyrosine metabolism
ATU_RS05290	-
ATU_RS05420	ko01100//Metabolic pathways;ko01110//Biosynthesis of secondary metabolites;ko01212//Fatty acid metabolism;ko00061//Fatty acid biosynthesis;ko00780//Biotin metabolism;ko00333//Prodigiosin biosynthesis
ATU_RS05820	ko01100//Metabolic pathways;ko01212//Fatty acid metabolism;ko00061//Fatty acid biosynthesis
ATU_RS05955	ko01100//Metabolic pathways;ko01110//Biosynthesis of secondary metabolites;ko01230//Biosynthesis of amino acids;ko01200//Carbon metabolism;ko00260//Glycine, serine and threonine metabolism;ko00290//Valine, leucine and isoleucine biosynthesis
ATU_RS06290	ko01100//Metabolic pathways;ko00190//Oxidative phosphorylation
ATU_RS06295	ko01100//Metabolic pathways;ko00190//Oxidative phosphorylation
ATU_RS06320	ko01100//Metabolic pathways;ko00190//Oxidative phosphorylation
ATU_RS06480	-
ATU_RS06785	-
ATU_RS06850	-
ATU_RS07070	ko01100//Metabolic pathways;ko01110//Biosynthesis of secondary metabolites;ko01120//Microbial metabolism in diverse environments;ko01200//Carbon metabolism;ko00630//Glyoxylate and dicarboxylate metabolism;ko00260//Glycine, serine and threonine metabolism;ko00620//Pyruvate metabolism;ko00010//Glycolysis / Gluconeogenesis;ko00280//Valine, leucine and isoleucine degradation;ko00640//Propanoate metab…
ATU_RS07225	-
ATU_RS08225	-
ATU_RS08315	ko01100//Metabolic pathways;ko00790//Folate biosynthesis
ATU_RS08380	ko00970//Aminoacyl-tRNA biosynthesis
ATU_RS08420	-
ATU_RS08520	-
ATU_RS08800	-
ATU_RS09470	ko03010//Ribosome
ATU_RS09505	ko03010//Ribosome
ATU_RS09575	ko03010//Ribosome
ATU_RS09945	ko01100//Metabolic pathways;ko01110//Biosynthesis of secondary metabolites;ko01230//Biosynthesis of amino acids;ko00650//Butanoate metabolism;ko01210//2-Oxocarboxylic acid metabolism;ko00770//Pantothenate and CoA biosynthesis;ko00290//Valine, leucine and isoleucine biosynthesis;ko00660//C5-Branched dibasic acid metabolism
ATU_RS10205	-
ATU_RS10385	-
ATU_RS11045	ko01100//Metabolic pathways;ko01110//Biosynthesis of secondary metabolites;ko01230//Biosynthesis of amino acids;ko00620//Pyruvate metabolism;ko01210//2-Oxocarboxylic acid metabolism;ko00290//Valine, leucine and isoleucine biosynthesis
ATU_RS12150	ko01100//Metabolic pathways;ko00760//Nicotinate and nicotinamide metabolism
ATU_RS12255	ko02024//Quorum sensing
ATU_RS12755	ko01100//Metabolic pathways;ko00190//Oxidative phosphorylation;ko00195//Photosynthesis
ATU_RS13420	-
ATU_RS13985	-
ATU_RS14725	-
ATU_RS14780	-
ATU_RS15710	-
ATU_RS16390	-
ATU_RS17565	-
ATU_RS17630	ko02020//Two-component system
ATU_RS17635	ko02020//Two-component system
ATU_RS17720	-
ATU_RS19230	ko02010//ABC transporters
ATU_RS19400	-
ATU_RS20280	ko02025//Biofilm formation - Pseudomonas aeruginosa
ATU_RS20620	-
ATU_RS20710	ko01100//Metabolic pathways;ko01110//Biosynthesis of secondary metabolites;ko01120//Microbial metabolism in diverse environments;ko00362//Benzoate degradation;ko00310//Lysine degradation;ko00071//Fatty acid degradation;ko00380//Tryptophan metabolism
ATU_RS20725	-
ATU_RS20730	-
ATU_RS20775	ko02024//Quorum sensing
ATU_RS20785	ko02024//Quorum sensing
ATU_RS20855	ko02010//ABC transporters
ATU_RS21140	-
ATU_RS21145	ko01100//Metabolic pathways;ko01120//Microbial metabolism in diverse environments;ko00562//Inositol phosphate metabolism
ATU_RS21160	ko01100//Metabolic pathways;ko01120//Microbial metabolism in diverse environments;ko00562//Inositol phosphate metabolism
ATU_RS21220	ko02024//Quorum sensing
ATU_RS21695	-
ATU_RS21805	ko02010//ABC transporters
ATU_RS21855	ko01100//Metabolic pathways;ko00052//Galactose metabolism;ko00561//Glycerolipid metabolism;ko00600//Sphingolipid metabolism
ATU_RS21860	-
ATU_RS22425	-
ATU_RS22735	-
ATU_RS23150	-
ATU_RS23155	ko02024//Quorum sensing
ATU_RS24600	-
ATU_RS24605	ko02024//Quorum sensing
ATU_RS26650	-
