# Supplementary material for: Transcriptomic Analysis of the Negative Effect of Epigallocatechin-3-Gallate from Tea Plant (Camellia sinensis) on Agrobacterium-Mediated Transformation Efficiency
Source: Curr Issues Mol Biol. 2025 Mar 8;47(3):178. doi: 10.3390/cimb47030178 (PMC11941606; doi:10.3390/cimb47030178)
Supplement: Supplementary file 1 [file cimb-47-00178-s001.zip › cimb-3453937-supplementary/Table/Table S3.xlsx]

## Sheet: Table S3
Supplementary Table S3 A. Genes in profile 6
id	Description	Pathway
ATU_RS00395	A9CKQ7.1 RecName: Full=Polyribonucleotide nucleotidyltransferase; AltName: Full=Polynucleotide phosphorylase; Short=PNPase [Agrobacterium fabrum str. C58] [Agrobacterium fabrum]	ko03018//RNA degradation
ATU_RS00400	Q8UJ54.1 RecName: Full=30S ribosomal protein S15 [Agrobacterium fabrum str. C58] [Agrobacterium fabrum]	ko03010//Ribosome
ATU_RS00405	Q8UJ53.1 RecName: Full=tRNA pseudouridine synthase B; AltName: Full=tRNA pseudouridine(55) synthase; Short=Psi55 synthase; AltName: Full=tRNA pseudouridylate synthase; AltName: Full=tRNA-uridine isomerase [Agrobacterium fabrum str. C58] [Agrobacterium fabrum]	-
ATU_RS00410	Q8UJ52.1 RecName: Full=Ribosome-binding factor A [Agrobacterium fabrum str. C58] [Agrobacterium fabrum]	-
ATU_RS00485	A9CKP8.1 RecName: Full=3-deoxy-manno-octulosonate cytidylyltransferase; AltName: Full=CMP-2-keto-3-deoxyoctulosonic acid synthase; Short=CKS; Short=CMP-KDO synthase [Agrobacterium fabrum str. C58] [Agrobacterium fabrum]	ko01100//Metabolic pathways;ko00540//Lipopolysaccharide biosynthesis
ATU_RS00665	AAK85959.2 surfeit 1 [Agrobacterium fabrum str. C58] [Agrobacterium fabrum]	-
ATU_RS00675	AAK85961.1 cytochrome o ubiquinol oxidase subunit III [Agrobacterium fabrum str. C58] [Agrobacterium fabrum]	ko01100//Metabolic pathways;ko00190//Oxidative phosphorylation
ATU_RS00680	AAK85962.1 cytochrome O ubiquinol oxidase subunit I [Agrobacterium fabrum str. C58] [Agrobacterium fabrum]	ko01100//Metabolic pathways;ko00190//Oxidative phosphorylation
ATU_RS00685	AYM63706.1 cytochrome o ubiquinol oxidase subunit II [Agrobacterium fabrum]	ko01100//Metabolic pathways;ko00190//Oxidative phosphorylation
ATU_RS00900	AAK86008.1 ABC transporter, membrane spanning protein (peptide) [Agrobacterium fabrum str. C58] [Agrobacterium fabrum]	ko02010//ABC transporters
ATU_RS00905	AAK86009.2 ABC transporter, membrane spanning protein (peptide) [Agrobacterium fabrum str. C58] [Agrobacterium fabrum]	ko02010//ABC transporters
ATU_RS01220	Q8UIN8.1 RecName: Full=50S ribosomal protein L35 [Agrobacterium fabrum str. C58] [Agrobacterium fabrum]	ko03010//Ribosome
ATU_RS01225	Q8UIN7.1 RecName: Full=50S ribosomal protein L20 [Agrobacterium fabrum str. C58] [Agrobacterium fabrum]	ko03010//Ribosome
ATU_RS01550	Q8UIH2.1 RecName: Full=30S ribosomal protein S20 [Agrobacterium fabrum str. C58] [Agrobacterium fabrum]	ko03010//Ribosome
ATU_RS01555	Q8UIH1.2 RecName: Full=Chromosomal replication initiator protein DnaA [Agrobacterium fabrum str. C58] [Agrobacterium fabrum]	ko02020//Two-component system;ko04112//Cell cycle - Caulobacter
ATU_RS01845	KJX89549.1 Inner membrane protein oxaA [Agrobacterium tumefaciens]	ko02024//Quorum sensing;ko03070//Bacterial secretion system;ko03060//Protein export
ATU_RS01850	Q8UIB2.1 RecName: Full=Ribonuclease P protein component; Short=RNase P protein; Short=RNaseP protein; AltName: Full=Protein C5 [Agrobacterium fabrum str. C58] [Agrobacterium fabrum]	-
ATU_RS01920	Q8UI99.2 RecName: Full=Dihydroorotase; Short=DHOase [Agrobacterium fabrum str. C58] [Agrobacterium fabrum]	ko01100//Metabolic pathways;ko00240//Pyrimidine metabolism
ATU_RS02040	AAK86238.1 phosphate transport system regulatory protein [Agrobacterium fabrum str. C58] [Agrobacterium fabrum]	-
ATU_RS02060	Q8UI70.1 RecName: Full=Ornithine carbamoyltransferase; Short=OTCase [Agrobacterium fabrum str. C58] [Agrobacterium fabrum]	ko01100//Metabolic pathways;ko01110//Biosynthesis of secondary metabolites;ko01230//Biosynthesis of amino acids;ko00220//Arginine biosynthesis
ATU_RS02065	AAK86243.2 chaperonin (heat shock protein hsp33) [Agrobacterium fabrum str. C58] [Agrobacterium fabrum]	-
ATU_RS02310	WP_217003552.1 DUF1488 family protein [Agrobacterium salinitolerans]	-
ATU_RS02325	QRM60096.1 DUF4394 domain-containing protein [Agrobacterium fabrum]	-
ATU_RS02520	AAK86326.1 pH adaption potassium efflux system protein [Agrobacterium fabrum str. C58] [Agrobacterium fabrum]	-
ATU_RS02530	WP_236762255.1 globin-coupled sensor protein [Agrobacterium tumefaciens]	ko02020//Two-component system;ko02030//Bacterial chemotaxis
ATU_RS02760	Q44456.1 RecName: Full=Motility protein A; AltName: Full=Chemotaxis protein MotA [Agrobacterium fabrum str. C58] [Agrobacterium fabrum]	ko02020//Two-component system;ko02030//Bacterial chemotaxis;ko02040//Flagellar assembly
ATU_RS03045	AAK86429.2 MFS permease [Agrobacterium fabrum str. C58] [Agrobacterium fabrum]	-
ATU_RS03165	AAK86453.2 methyl-accepting chemotaxis protein A [Agrobacterium fabrum str. C58] [Agrobacterium fabrum]	ko02020//Two-component system;ko02030//Bacterial chemotaxis
ATU_RS03175	Q8UHN3.2 RecName: Full=Phosphoribosylamine--glycine ligase; AltName: Full=GARS; AltName: Full=Glycinamide ribonucleotide synthetase; AltName: Full=Phosphoribosylglycinamide synthetase [Agrobacterium fabrum str. C58] [Agrobacterium fabrum]	ko01100//Metabolic pathways;ko01110//Biosynthesis of secondary metabolites;ko00230//Purine metabolism
ATU_RS03535	WP_174007571.1 F0F1 ATP synthase subunit B [Agrobacterium tumefaciens]	ko01100//Metabolic pathways;ko00190//Oxidative phosphorylation;ko00195//Photosynthesis
ATU_RS03895	KEY55195.1 HAD family hydrolase [Agrobacterium tumefaciens]	-
ATU_RS04070	Q8UH57.2 RecName: Full=HTH-type transcriptional regulator BetI [Agrobacterium fabrum str. C58] [Agrobacterium fabrum]	-
ATU_RS04150	AAK86650.2 P type cation (metal) transporter, ATPase component [Agrobacterium fabrum str. C58] [Agrobacterium fabrum]	-
ATU_RS04160	SDJ47826.1 Lipoprotein-anchoring transpeptidase ErfK/SrfK [Agrobacterium fabrum]	-
ATU_RS04360	AYM61690.1 thiamine biosynthesis protein ThiJ [Agrobacterium fabrum]	-
ATU_RS04830	AAK86782.1 cycH protein [Agrobacterium fabrum str. C58] [Agrobacterium fabrum]	-
ATU_RS04835	Q8UGR1.1 RecName: Full=Cytochrome c-type biogenesis protein CcmE; AltName: Full=Cytochrome c maturation protein E; AltName: Full=Heme chaperone CcmE [Agrobacterium fabrum str. C58] [Agrobacterium fabrum]	-
ATU_RS04840	AAK86784.1 cytochrome c-type synthesis protein [Agrobacterium fabrum str. C58] [Agrobacterium fabrum]	-
ATU_RS04845	KJX88999.1 Cytochrome c-type biogenesis protein ccmH [Agrobacterium tumefaciens]	-
ATU_RS04965	KEY55405.1 MFS transporter [Agrobacterium tumefaciens]	-
ATU_RS05400	Q8UGE8.1 RecName: Full=30S ribosomal protein S18 [Agrobacterium fabrum str. C58] [Agrobacterium fabrum]	ko03010//Ribosome
ATU_RS05405	KRA62936.1 30S ribosomal protein S6 [Rhizobium sp. Root651]	ko03010//Ribosome
ATU_RS05420	KRA62939.1 3-oxoacyl-ACP synthase [Rhizobium sp. Root651]	ko01100//Metabolic pathways;ko01110//Biosynthesis of secondary metabolites;ko01212//Fatty acid metabolism;ko00061//Fatty acid biosynthesis;ko00780//Biotin metabolism;ko00333//Prodigiosin biosynthesis
ATU_RS05865	WP_035256517.1 MULTISPECIES: hypothetical protein [Agrobacterium tumefaciens complex] [Agrobacterium tumefaciens]	-
ATU_RS05890	SCY04321.1 transcriptional regulator, MarR family [Rhizobium sp. NFACC06-2]	-
ATU_RS05955	AAK87007.2 threonine dehydratase [Agrobacterium fabrum str. C58] [Agrobacterium fabrum]	ko01100//Metabolic pathways;ko01110//Biosynthesis of secondary metabolites;ko01230//Biosynthesis of amino acids;ko01200//Carbon metabolism;ko00260//Glycine, serine and threonine metabolism;ko00290//Valine, leucine and isoleucine biosynthesis
ATU_RS06035	KEY55614.1 signal peptide protein [Agrobacterium tumefaciens]	-
ATU_RS06785	Q8UFM2.2 RecName: Full=Elongation factor Ts; Short=EF-Ts [Agrobacterium fabrum str. C58] [Agrobacterium fabrum]	-
ATU_RS06790	EKJ97288.1 uridylate kinase [Bradyrhizobium lupini HPC(L)] [Bradyrhizobium lupini]	ko01100//Metabolic pathways;ko00240//Pyrimidine metabolism
ATU_RS06850	AAK87180.1 ABC transporter, substrate binding protein (amino acid) [Agrobacterium fabrum str. C58] [Agrobacterium fabrum]	-
ATU_RS08225	Q8UES8.1 RecName: Full=Queuine tRNA-ribosyltransferase; AltName: Full=Guanine insertion enzyme; AltName: Full=tRNA-guanine transglycosylase [Agrobacterium fabrum str. C58] [Agrobacterium fabrum]	-
ATU_RS08380	Q8UEP4.1 RecName: Full=Arginine--tRNA ligase; AltName: Full=Arginyl-tRNA synthetase; Short=ArgRS [Agrobacterium fabrum str. C58] [Agrobacterium fabrum]	ko00970//Aminoacyl-tRNA biosynthesis
ATU_RS08705	WP_006314305.1 MULTISPECIES: hypothetical protein [Agrobacterium]	-
ATU_RS09035	WP_092773274.1 DUF1127 domain-containing protein [Agrobacterium fabrum]	-
ATU_RS09095	Q8UEA1.1 RecName: Full=Glutaminase [Agrobacterium fabrum str. C58] [Agrobacterium fabrum]	ko01100//Metabolic pathways;ko02020//Two-component system;ko00250//Alanine, aspartate and glutamate metabolism;ko00220//Arginine biosynthesis;ko00470//D-Amino acid metabolism
ATU_RS09110	KEY51448.1 ATP-binding protein [Agrobacterium tumefaciens]	-
ATU_RS09150	AAK87637.1 glutathione S-transferase [Agrobacterium fabrum str. C58] [Agrobacterium fabrum]	ko01100//Metabolic pathways;ko00480//Glutathione metabolism;ko00983//Drug metabolism - other enzymes
ATU_RS09400	Q8UE40.1 RecName: Full=30S ribosomal protein S11 [Agrobacterium fabrum str. C58] [Agrobacterium fabrum]	ko03010//Ribosome
ATU_RS09425	P68995.1 RecName: Full=50S ribosomal protein L30 [Agrobacterium fabrum str. C58] [Agrobacterium fabrum]	ko03010//Ribosome
ATU_RS09435	Q8UE34.1 RecName: Full=50S ribosomal protein L18 [Agrobacterium fabrum str. C58] [Agrobacterium fabrum]	ko03010//Ribosome
ATU_RS09450	A9CIG1.1 RecName: Full=30S ribosomal protein S14 [Agrobacterium fabrum str. C58] [Agrobacterium fabrum]	ko03010//Ribosome
ATU_RS09455	Q8UE30.1 RecName: Full=50S ribosomal protein L5 [Agrobacterium fabrum str. C58] [Agrobacterium fabrum]	ko03010//Ribosome
ATU_RS09470	Q8UE27.1 RecName: Full=30S ribosomal protein S17 [Agrobacterium fabrum str. C58] [Agrobacterium fabrum]	ko03010//Ribosome
ATU_RS09490	Q8UE23.1 RecName: Full=50S ribosomal protein L22 [Agrobacterium fabrum str. C58] [Agrobacterium fabrum]	ko03010//Ribosome
ATU_RS09505	Q8UE20.1 RecName: Full=50S ribosomal protein L23 [Agrobacterium fabrum str. C58] [Agrobacterium fabrum]	ko03010//Ribosome
ATU_RS09515	QTK78134.1 50S ribosomal protein L3 [Agrobacterium tumefaciens]	ko03010//Ribosome
ATU_RS09535	Q8UE14.1 RecName: Full=30S ribosomal protein S7 [Agrobacterium fabrum str. C58] [Agrobacterium fabrum]	ko03010//Ribosome
ATU_RS09540	TDX69103.1 SSU ribosomal protein S12P [Neorhizobium sp. R1-B]	ko03010//Ribosome
ATU_RS09575	Q8UE06.1 RecName: Full=50S ribosomal protein L10 [Agrobacterium fabrum str. C58] [Agrobacterium fabrum]	ko03010//Ribosome
ATU_RS09585	Q8UE04.1 RecName: Full=50S ribosomal protein L11 [Agrobacterium fabrum str. C58] [Agrobacterium fabrum]	ko03010//Ribosome
ATU_RS10205	AAK87840.1 ABC transporter, membrane spanning protein (sugar) [Agrobacterium fabrum str. C58] [Agrobacterium fabrum]	-
ATU_RS10865	Q8UDA0.1 RecName: Full=50S ribosomal protein L25; AltName: Full=General stress protein CTC [Agrobacterium fabrum str. C58] [Agrobacterium fabrum]	ko03010//Ribosome
ATU_RS11025	AAK88001.2 acetyltransferase [Agrobacterium fabrum str. C58] [Agrobacterium fabrum]	-
ATU_RS11045	AAK88005.2 2-isopropylmalate synthase [Agrobacterium fabrum str. C58] [Agrobacterium fabrum]	ko01100//Metabolic pathways;ko01110//Biosynthesis of secondary metabolites;ko01230//Biosynthesis of amino acids;ko00620//Pyruvate metabolism;ko01210//2-Oxocarboxylic acid metabolism;ko00290//Valine, leucine and isoleucine biosynthesis
ATU_RS11250	AAK88047.1 MFS permease [Agrobacterium fabrum str. C58] [Agrobacterium fabrum]	-
ATU_RS11775	AAK88152.2 glutamine synthetase [Agrobacterium fabrum str. C58] [Agrobacterium fabrum]	ko01100//Metabolic pathways;ko01120//Microbial metabolism in diverse environments;ko01230//Biosynthesis of amino acids;ko02020//Two-component system;ko00630//Glyoxylate and dicarboxylate metabolism;ko00250//Alanine, aspartate and glutamate metabolism;ko00220//Arginine biosynthesis;ko00910//Nitrogen metabolism
ATU_RS12100	AAK88217.1 AcrB/AcrD/AcrF family protein [Agrobacterium fabrum str. C58] [Agrobacterium fabrum]	-
ATU_RS12145	AYM58193.1 MFS permease [Agrobacterium fabrum]	-
ATU_RS12255	AAK88246.1 ABC transporter, nucleotide binding/ATPase protein (dipeptide) [Agrobacterium fabrum str. C58] [Agrobacterium fabrum]	ko02024//Quorum sensing
ATU_RS12265	EGL65338.1 ABC transporter, membrane spanning protein (dipeptide) [Agrobacterium sp. ATCC 31749]	ko02024//Quorum sensing
ATU_RS12330	AAK88261.2 oxidoreductase [Agrobacterium fabrum str. C58] [Agrobacterium fabrum]	ko01120//Microbial metabolism in diverse environments;ko00362//Benzoate degradation
ATU_RS12435	P0A3B5.1 RecName: Full=Elongation factor P; Short=EF-P [Agrobacterium fabrum str. C58] [Agrobacterium fabrum]	-
ATU_RS12450	WP_006313965.1 MULTISPECIES: hypothetical protein [Agrobacterium]	-
ATU_RS12765	Q8UC75.1 RecName: Full=ATP synthase gamma chain; AltName: Full=ATP synthase F1 sector gamma subunit; AltName: Full=F-ATPase gamma subunit [Agrobacterium fabrum str. C58] [Agrobacterium fabrum]	ko01100//Metabolic pathways;ko00190//Oxidative phosphorylation;ko00195//Photosynthesis
ATU_RS12770	Q8UC74.1 RecName: Full=ATP synthase subunit alpha; AltName: Full=ATP synthase F1 sector subunit alpha; AltName: Full=F-ATPase subunit alpha [Agrobacterium fabrum str. C58] [Agrobacterium fabrum]	ko01100//Metabolic pathways;ko00190//Oxidative phosphorylation;ko00195//Photosynthesis
ATU_RS12775	Q7CWL8.3 RecName: Full=ATP synthase subunit delta; AltName: Full=ATP synthase F(1) sector subunit delta; AltName: Full=F-type ATPase subunit delta; Short=F-ATPase subunit delta [Agrobacterium fabrum str. C58] [Agrobacterium fabrum]	ko01100//Metabolic pathways;ko00190//Oxidative phosphorylation;ko00195//Photosynthesis
ATU_RS12965	AAK88385.1 GTP-binding tyrosin phosphorylated protein [Agrobacterium fabrum str. C58] [Agrobacterium fabrum]	-
ATU_RS13170	Q8UBZ5.1 RecName: Full=50S ribosomal protein L19 [Agrobacterium fabrum str. C58] [Agrobacterium fabrum]	ko03010//Ribosome
ATU_RS13250	AAK88439.1 geranyltranstransferase [Agrobacterium fabrum str. C58] [Agrobacterium fabrum]	ko01100//Metabolic pathways;ko01110//Biosynthesis of secondary metabolites;ko00900//Terpenoid backbone biosynthesis
ATU_RS13415	AAK88472.1 nitrogen regulatory protein PII [Agrobacterium fabrum str. C58] [Agrobacterium fabrum]	-
ATU_RS13420	AYM58447.1 ammonium transporter [Agrobacterium fabrum]	-
ATU_RS13550	AAK88498.1 acetyltransferase [Agrobacterium fabrum str. C58] [Agrobacterium fabrum]	-
ATU_RS13555	Q8UBR6.1 RecName: Full=50S ribosomal protein L27 [Agrobacterium fabrum str. C58] [Agrobacterium fabrum]	ko03010//Ribosome
ATU_RS14225	AAK90295.1 ABC transporter, substrate binding protein (spermidine/putrescine) [Agrobacterium fabrum str. C58] [Agrobacterium fabrum]	-
ATU_RS14610	A9CES6.1 RecName: Full=D-tagatose 6-phosphate 4-epimerase [Agrobacterium fabrum str. C58] [Agrobacterium fabrum]	ko01100//Metabolic pathways;ko00052//Galactose metabolism
ATU_RS14780	AAK90185.1 RND multidrug efflux transporter [Agrobacterium fabrum str. C58] [Agrobacterium fabrum]	-
ATU_RS15015	AAK90138.1 transcriptional regulator, GntR family [Agrobacterium fabrum str. C58] [Agrobacterium fabrum]	-
ATU_RS15060	AAK90129.2 ABC transporter, membrane spanning protein [Agrobacterium fabrum str. C58] [Agrobacterium fabrum]	-
ATU_RS15710	WP_178121904.1 iron ABC transporter permease [Agrobacterium fabrum]	-
ATU_RS15910	AAK89955.1 ABC transporter, nucleotide binding/ATPase protein (oligopeptide) [Agrobacterium fabrum str. C58] [Agrobacterium fabrum]	ko02024//Quorum sensing
ATU_RS16390	AYM59345.1 membrane protein [Agrobacterium fabrum]	-
ATU_RS16505	AAK89837.1 hypothetical protein Atu3561 [Agrobacterium fabrum str. C58] [Agrobacterium fabrum]	-
ATU_RS16800	AYM59428.1 membrane protein [Agrobacterium fabrum]	-
ATU_RS17395	Q8U9I5.1 RecName: Full=50S ribosomal protein L31 [Agrobacterium fabrum str. C58] [Agrobacterium fabrum]	ko03010//Ribosome
ATU_RS17720	AYM59610.1 metal-dependent hydrolase [Agrobacterium fabrum]	-
ATU_RS18755	KEY56287.1 alpha-ketoglutarate permease [Agrobacterium tumefaciens]	-
ATU_RS18950	AAK89372.2 succinoglycan biosynthesis protein [Agrobacterium fabrum str. C58] [Agrobacterium fabrum]	-
ATU_RS19010	AAK89360.1 sarcosine oxidase alpha subunit [Agrobacterium fabrum str. C58] [Agrobacterium fabrum]	ko01100//Metabolic pathways;ko00260//Glycine, serine and threonine metabolism
ATU_RS19495	AAK89264.1 cold-shock dead-box protein A [Agrobacterium fabrum str. C58] [Agrobacterium fabrum]	ko03018//RNA degradation
ATU_RS19915	AAK89181.1 ABC transporter, membrane spanning protein (oligopeptide) [Agrobacterium fabrum str. C58] [Agrobacterium fabrum]	ko02010//ABC transporters;ko02024//Quorum sensing
ATU_RS20785	AAK89007.1 ABC transporter, membrane spanning protein (oligopeptide) [Agrobacterium fabrum str. C58] [Agrobacterium fabrum]	ko02024//Quorum sensing
ATU_RS21205	KEY53205.1 peptidase M14 [Agrobacterium tumefaciens]	-
ATU_RS21215	AYM60227.1 peptide/nickel transport system permease protein [Agrobacterium fabrum]	ko02024//Quorum sensing
ATU_RS21220	AAK88918.1 ABC transporter, substrate binding protein (oligopeptide) [Agrobacterium fabrum str. C58] [Agrobacterium fabrum]	ko02024//Quorum sensing
ATU_RS21695	WP_035257230.1 MULTISPECIES: hypothetical protein [Agrobacterium tumefaciens complex] [Agrobacterium tumefaciens]	-
ATU_RS26650	TKD37677.1 hypothetical protein CFBP5507_19860 [Agrobacterium salinitolerans]	-
