# Supplementary material for: Transcriptomic Analysis of the Negative Effect of Epigallocatechin-3-Gallate from Tea Plant (Camellia sinensis) on Agrobacterium-Mediated Transformation Efficiency
Source: Curr Issues Mol Biol. 2025 Mar 8;47(3):178. doi: 10.3390/cimb47030178 (PMC11941606; doi:10.3390/cimb47030178)
Supplement: Supplementary file 1 [file cimb-47-00178-s001.zip › cimb-3453937-supplementary/Table/Table S4.xlsx]

## Sheet: Table S4 A
Supplementary Table S6 A. Significant enriched GO terms of C2 vs C7, C7 vs C15, and C2 vs C15 pairwise comparisons.
comparisons	Category	GO ID	Description
C2 vs C7	BP	GO:1901566	organonitrogen compound biosynthetic process
	BP	GO:1901564	organonitrogen compound metabolic process
	BP	GO:0009126	purine nucleoside monophosphate metabolic process
	BP	GO:0009167	purine ribonucleoside monophosphate metabolic process
	BP	GO:0017144	drug metabolic process
	BP	GO:0008150	biological_process
	BP	GO:0009199	ribonucleoside triphosphate metabolic process
	BP	GO:0009161	ribonucleoside monophosphate metabolic process
	BP	GO:0046034	ATP metabolic process
	BP	GO:0009123	nucleoside monophosphate metabolic process
	BP	GO:1901576	organic substance biosynthetic process
	BP	GO:0009144	purine nucleoside triphosphate metabolic process
	BP	GO:0009205	purine ribonucleoside triphosphate metabolic process
	BP	GO:0044249	cellular biosynthetic process
	BP	GO:0044271	cellular nitrogen compound biosynthetic process
	CC	GO:0044422	organelle part
	CC	GO:0044391	ribosomal subunit
	CC	GO:0022626	cytosolic ribosome
	CC	GO:0044445	cytosolic part
	CC	GO:0015934	large ribosomal subunit
	CC	GO:0022625	cytosolic large ribosomal subunit
	CC	GO:0042716	plasma membrane-derived chromatophore
	CC	GO:0042717	plasma membrane-derived chromatophore membrane
	CC	GO:0044446	intracellular organelle part
	CC	GO:0005840	ribosome
	CC	GO:0005575	cellular_component
	CC	GO:0000313	organellar ribosome
	CC	GO:0044444	cytoplasmic part
	CC	GO:0000315	organellar large ribosomal subunit
	CC	GO:0043228	non-membrane-bounded organelle
	CC	GO:0030529	intracellular ribonucleoprotein complex
	CC	GO:1990904	ribonucleoprotein complex
	CC	GO:0030694	bacterial-type flagellum basal body, rod
	MF	GO:0003735	structural constituent of ribosome
	MF	GO:0003674	molecular_function
	MF	GO:0008137	NADH dehydrogenase (ubiquinone) activity
	MF	GO:0005198	structural molecule activity
	MF	GO:0019843	rRNA binding
	MF	GO:0046872	metal ion binding
	MF	GO:0016647	oxidoreductase activity, acting on the CH-NH group of donors, oxygen as acceptor
	MF	GO:0008324	cation transmembrane transporter activity
C7 vs C15	BP	GO:0065003	macromolecular complex assembly
	BP	GO:0034622	cellular macromolecular complex assembly
	BP	GO:0010565	regulation of cellular ketone metabolic process
	BP	GO:0019216	regulation of lipid metabolic process
	BP	GO:0019217	regulation of fatty acid metabolic process
	BP	GO:0043933	macromolecular complex subunit organization
	BP	GO:0022618	ribonucleoprotein complex assembly
	BP	GO:0042255	ribosome assembly
	BP	GO:0071826	ribonucleoprotein complex subunit organization
	BP	GO:0009636	response to toxic substance
	BP	GO:0000028	ribosomal small subunit assembly
	BP	GO:0043649	dicarboxylic acid catabolic process
	BP	GO:0042274	ribosomal small subunit biogenesis
	BP	GO:0019700	organic phosphonate catabolic process
	BP	GO:0042737	drug catabolic process
	BP	GO:0006461	protein complex assembly
	BP	GO:0070271	protein complex biogenesis
	CC	GO:0030529	intracellular ribonucleoprotein complex
	CC	GO:1990904	ribonucleoprotein complex
	CC	GO:0005840	ribosome
	CC	GO:0044391	ribosomal subunit
	CC	GO:0022626	cytosolic ribosome
	CC	GO:0043232	intracellular non-membrane-bounded organelle
	CC	GO:0019012	virion
	CC	GO:0044446	intracellular organelle part
	CC	GO:0015935	small ribosomal subunit
	CC	GO:0000313	organellar ribosome
	MF	GO:0005198	structural molecule activity
	MF	GO:0003735	structural constituent of ribosome
	MF	GO:0004022	alcohol dehydrogenase (NAD) activity
	MF	GO:0061693	alpha-D-ribose 1-methylphosphonate 5-triphosphate synthase activity
	MF	GO:0005488	binding
	MF	GO:0019843	rRNA binding
	MF	GO:0022853	active ion transmembrane transporter activity
	MF	GO:0015153	rhamnose transmembrane transporter activity
	MF	GO:0033296	rhamnose binding
C2 vs C15	BP	GO:0008150	biological_process
	BP	GO:0042255	ribosome assembly
	BP	GO:0070925	organelle assembly
	BP	GO:0022618	ribonucleoprotein complex assembly
	BP	GO:0071826	ribonucleoprotein complex subunit organization
	BP	GO:0000027	ribosomal large subunit assembly
	BP	GO:0040007	growth
	BP	GO:0006518	peptide metabolic process
	BP	GO:0043043	peptide biosynthetic process
	BP	GO:0006412	translation
	BP	GO:0042273	ribosomal large subunit biogenesis
	CC	GO:0044445	cytosolic part
	CC	GO:0044391	ribosomal subunit
	CC	GO:0022626	cytosolic ribosome
	CC	GO:0043228	non-membrane-bounded organelle
	CC	GO:0015934	large ribosomal subunit
	CC	GO:0022625	cytosolic large ribosomal subunit
	CC	GO:0044422	organelle part
	CC	GO:0005829	cytosol
	CC	GO:0000313	organellar ribosome
	CC	GO:0005840	ribosome
	CC	GO:0044444	cytoplasmic part
	CC	GO:0000315	organellar large ribosomal subunit
	CC	GO:0005575	cellular_component
	CC	GO:0043226	organelle
	CC	GO:0043232	intracellular non-membrane-bounded organelle
	CC	GO:0030529	intracellular ribonucleoprotein complex
	CC	GO:1990904	ribonucleoprotein complex
	CC	GO:0044461	bacterial-type flagellum part
	MF	GO:0019843	rRNA binding
	MF	GO:0005198	structural molecule activity
	MF	GO:0003735	structural constituent of ribosome
	MF	GO:0003674	molecular_function
	MF	GO:0003723	RNA binding
	MF	GO:0000049	tRNA binding

## Sheet: Table S4 B
Supplementary Table S6 B. Significant enriched GO terms of T2 vs T7, T7 vs T15, and T2 vs T15 pairwise comparisons.
comparisons	Category	GO ID	Description
T2 vs T7	BP	GO:0030031	cell projection assembly
	BP	GO:0017004	cytochrome complex assembly
	BP	GO:0030030	cell projection organization
	BP	GO:0008535	respiratory chain complex IV assembly
	BP	GO:0009297	pilus assembly
	BP	GO:0043711	pilus organization
	BP	GO:0044097	secretion by the type IV secretion system
	BP	GO:0005993	trehalose catabolic process
	BP	GO:0007165	signal transduction
	BP	GO:0043623	cellular protein complex assembly
	BP	GO:0023052	signaling
	BP	GO:0030255	protein secretion by the type IV secretion system
	BP	GO:0044700	single organism signaling
	BP	GO:0009396	folic acid-containing compound biosynthetic process
	BP	GO:0044419	interspecies interaction between organisms
	BP	GO:0008360	regulation of cell shape
	BP	GO:0022604	regulation of cell morphogenesis
	BP	GO:0045229	external encapsulating structure organization
	BP	GO:0006760	folic acid-containing compound metabolic process
	BP	GO:0007154	cell communication
	BP	GO:0046654	tetrahydrofolate biosynthetic process
	BP	GO:0035556	intracellular signal transduction
	BP	GO:0000160	phosphorelay signal transduction system
	BP	GO:0071555	cell wall organization
	BP	GO:0072488	ammonium transmembrane transport
	BP	GO:0016032	viral process
	BP	GO:0009313	oligosaccharide catabolic process
	BP	GO:0046352	disaccharide catabolic process
	BP	GO:0022603	regulation of anatomical structure morphogenesis
	BP	GO:0042559	pteridine-containing compound biosynthetic process
	BP	GO:0006461	protein complex assembly
	CC	GO:0019012	virion
	CC	GO:0016021	integral component of membrane
	CC	GO:0031224	intrinsic component of membrane
	CC	GO:0044425	membrane part
	CC	GO:0016020	membrane
	CC	GO:0009330	DNA topoisomerase complex (ATP-hydrolyzing)
	CC	GO:0015627	type II protein secretion system complex
	CC	GO:0043684	type IV secretion system complex
	MF	GO:0008764	UDP-N-acetylmuramoylalanine-D-glutamate ligase activity
	MF	GO:0004326	tetrahydrofolylpolyglutamate synthase activity
	MF	GO:0008841	dihydrofolate synthase activity
	MF	GO:0047480	UDP-N-acetylmuramoyl-tripeptide-D-alanyl-D-alanine ligase activity
	MF	GO:0004555	alpha,alpha-trehalase activity
	MF	GO:0004557	alpha-galactosidase activity
	MF	GO:0052692	raffinose alpha-galactosidase activity
T7 vs T15	BP	GO:0022618	ribonucleoprotein complex assembly
	BP	GO:0042255	ribosome assembly
	BP	GO:0071826	ribonucleoprotein complex subunit organization
	BP	GO:0070925	organelle assembly
	BP	GO:0000027	ribosomal large subunit assembly
	BP	GO:0097588	archaeal or bacterial-type flagellum-dependent cell motility
	BP	GO:0043043	peptide biosynthetic process
	BP	GO:0009063	cellular amino acid catabolic process
	BP	GO:0006412	translation
	BP	GO:0040007	growth
	BP	GO:0071973	bacterial-type flagellum-dependent cell motility
	BP	GO:0040011	locomotion
	BP	GO:0001539	cilium or flagellum-dependent cell motility
	BP	GO:0048870	cell motility
	BP	GO:0051674	localization of cell
	BP	GO:0006935	chemotaxis
	CC	GO:0044391	ribosomal subunit
	CC	GO:0022626	cytosolic ribosome
	CC	GO:0044445	cytosolic part
	CC	GO:0005840	ribosome
	CC	GO:0000313	organellar ribosome
	CC	GO:0030529	intracellular ribonucleoprotein complex
	CC	GO:1990904	ribonucleoprotein complex
	CC	GO:0044422	organelle part
	CC	GO:0043228	non-membrane-bounded organelle
	CC	GO:0015934	large ribosomal subunit
	CC	GO:0022625	cytosolic large ribosomal subunit
	CC	GO:0032991	macromolecular complex
	CC	GO:0000315	organellar large ribosomal subunit
	CC	GO:0009425	bacterial-type flagellum basal body
	CC	GO:0030694	bacterial-type flagellum basal body, rod
	CC	GO:0044461	bacterial-type flagellum part
	CC	GO:0009429	bacterial-type flagellum basal body, proximal rod
	CC	GO:0009288	bacterial-type flagellum
	CC	GO:0043226	organelle
	CC	GO:0042716	plasma membrane-derived chromatophore
	CC	GO:0042717	plasma membrane-derived chromatophore membrane
	CC	GO:0043232	intracellular non-membrane-bounded organelle
	CC	GO:0044446	intracellular organelle part
	CC	GO:0015935	small ribosomal subunit
	MF	GO:0003735	structural constituent of ribosome
	MF	GO:0015399	primary active transmembrane transporter activity
	MF	GO:0015405	P-P-bond-hydrolysis-driven transmembrane transporter activity
	MF	GO:0016820	hydrolase activity, acting on acid anhydrides, catalyzing transmembrane movement of substances
	MF	GO:0042626	ATPase activity, coupled to transmembrane movement of substances
	MF	GO:0022857	transmembrane transporter activity
	MF	GO:0022804	active transmembrane transporter activity
	MF	GO:0015318	inorganic solute uptake transmembrane transporter activity
	MF	GO:0015563	uptake transmembrane transporter activity
	MF	GO:0008324	cation transmembrane transporter activity
T2 vs T15	BP	GO:0009144	purine nucleoside triphosphate metabolic process
	BP	GO:0009141	nucleoside triphosphate metabolic process
	BP	GO:0009205	purine ribonucleoside triphosphate metabolic process
	BP	GO:0065003	macromolecular complex assembly
	BP	GO:0043933	macromolecular complex subunit organization
	BP	GO:0008150	biological_process
	BP	GO:0042255	ribosome assembly
	BP	GO:0022618	ribonucleoprotein complex assembly
	BP	GO:0071826	ribonucleoprotein complex subunit organization
	BP	GO:0001539	cilium or flagellum-dependent cell motility
	BP	GO:1901566	organonitrogen compound biosynthetic process
	BP	GO:1901564	organonitrogen compound metabolic process
	BP	GO:0048870	cell motility
	BP	GO:0051674	localization of cell
	CC	GO:0044461	bacterial-type flagellum part
	CC	GO:0009425	bacterial-type flagellum basal body
	CC	GO:0009288	bacterial-type flagellum
	CC	GO:0030694	bacterial-type flagellum basal body, rod
	CC	GO:0009424	bacterial-type flagellum hook
	CC	GO:0009429	bacterial-type flagellum basal body, proximal rod
	CC	GO:0022626	cytosolic ribosome
	CC	GO:0043228	non-membrane-bounded organelle
	CC	GO:0005575	cellular_component
	CC	GO:0043226	organelle
	CC	GO:0044446	intracellular organelle part
	CC	GO:0044445	cytosolic part
	CC	GO:0000313	organellar ribosome
	CC	GO:0005840	ribosome
	MF	GO:0003674	molecular_function
	MF	GO:0003735	structural constituent of ribosome
	MF	GO:0019843	rRNA binding
	MF	GO:0003723	RNA binding
	MF	GO:0008137	NADH dehydrogenase (ubiquinone) activity
	MF	GO:0005198	structural molecule activity
	MF	GO:0000049	tRNA binding
	MF	GO:0022890	inorganic cation transmembrane transporter activity
	MF	GO:0048038	quinone binding
	MF	GO:0008324	cation transmembrane transporter activity
	MF	GO:0003954	NADH dehydrogenase activity
	MF	GO:0050136	NADH dehydrogenase (quinone) activity
	MF	GO:0015078	hydrogen ion transmembrane transporter activity
	MF	GO:0046914	transition metal ion binding
	MF	GO:0046872	metal ion binding
	MF	GO:0043169	cation binding
