# Supplementary material for: Transcriptomic Analysis of the Negative Effect of Epigallocatechin-3-Gallate from Tea Plant (Camellia sinensis) on Agrobacterium-Mediated Transformation Efficiency
Source: Curr Issues Mol Biol. 2025 Mar 8;47(3):178. doi: 10.3390/cimb47030178 (PMC11941606; doi:10.3390/cimb47030178)
Supplement: Supplementary file 1 [file cimb-47-00178-s001.zip › cimb-3453937-supplementary/Table/Table S5.xlsx]

## Sheet: Table S5 A
Supplementary Table S5 A. KEGG enrichment of C2 VS T2
KEGG_A_class	KEGG_B_class	Pathway	C2-vs-T2 (1096)	All (1822)	Pvalue	Qvalue	Pathway ID	Genes	K_IDs
Genetic Information Processing	Translation	Ribosome	51	56	1.74e-07	2.18e-05	ko03010	ATU_RS00400;ATU_RS01220;ATU_RS01225;ATU_RS01550;ATU_RS05390;ATU_RS05400;ATU_RS05405;ATU_RS06155;ATU_RS06160;ATU_RS06390;ATU_RS06780;ATU_RS09100;ATU_RS09390;ATU_RS09400;ATU_RS09405;ATU_RS09420;ATU_RS09425;ATU_RS09430;ATU_RS09435;ATU_RS09440;ATU_RS09445;ATU_RS09450;ATU_RS09455;ATU_RS09460;ATU_RS09465;ATU_RS09470;ATU_RS09475;ATU_RS09480;ATU_RS09485;ATU_RS09490;ATU_RS09495;ATU_RS09500;ATU_RS09505;ATU…	K02956+K02916+K02887+K02968+K02939+K02963+K02990+K02996+K02871+K02913+K02967+K02986+K02879+K02948+K02952+K02876+K02907+K02988+K02881+K02933+K02994+K02954+K02931+K02895+K02874+K02961+K02904+K02878+K02982+K02890+K02965+K02886+K02892+K02926+K02906+K02946+K02992+K02950+K02935+K02864+K02863+K02867+K02897+K02884+K02899+K02888+K02970+K02902+K02909+K02970+K02945
Cellular Processes	Cell motility	Flagellar assembly	32	35	3.59e-05	0.00224	ko02040	ATU_RS02575;ATU_RS02670;ATU_RS02675;ATU_RS02690;ATU_RS02695;ATU_RS02700;ATU_RS02710;ATU_RS02715;ATU_RS02720;ATU_RS02725;ATU_RS02730;ATU_RS02735;ATU_RS02745;ATU_RS02750;ATU_RS02760;ATU_RS02765;ATU_RS02770;ATU_RS02775;ATU_RS02780;ATU_RS02790;ATU_RS02800;ATU_RS02805;ATU_RS02810;ATU_RS02825;ATU_RS02830;ATU_RS02835;ATU_RS02850;ATU_RS02855;ATU_RS02860;ATU_RS02865;ATU_RS02875;ATU_RS10580	K02409+K02406+K02406+K02419+K02415+K02393+K02394+K02386+K02392+K02408+K02388+K02387+K02412+K02391+K02556+K02416+K02417+K02410+K02401+K02406+K02557+K10564+K10565+K02390+K02396+K02397+K02389+K02420+K02400+K02421+K02395+K03086
Genetic Information Processing	Translation	Aminoacyl-tRNA biosynthesis	25	27	0.000173979	0.00568	ko00970	ATU_RS01235;ATU_RS01240;ATU_RS01675;ATU_RS01765;ATU_RS03130;ATU_RS03155;ATU_RS03325;ATU_RS03375;ATU_RS05315;ATU_RS05695;ATU_RS06345;ATU_RS06500;ATU_RS06505;ATU_RS06530;ATU_RS07375;ATU_RS08340;ATU_RS08380;ATU_RS08545;ATU_RS08950;ATU_RS09160;ATU_RS13375;ATU_RS14975;ATU_RS20825;ATU_RS20975;ATU_RS20980	K01889+K01890+K01867+K00604+K01878+K01879+K01892+K01870+K01883+K01876+K01881+K02435+K02433+K02434+K01874+K01875+K01887+K01868+K01866+K01872+K01869+K02433+K02433+K04567+K01885
Metabolism	Energy metabolism	Oxidative phosphorylation	45	54	0.000181868	0.00568	ko00190	ATU_RS00490;ATU_RS00670;ATU_RS00675;ATU_RS00680;ATU_RS00685;ATU_RS03520;ATU_RS03525;ATU_RS03530;ATU_RS03535;ATU_RS03790;ATU_RS03795;ATU_RS03800;ATU_RS03805;ATU_RS06135;ATU_RS06250;ATU_RS06255;ATU_RS06260;ATU_RS06270;ATU_RS06280;ATU_RS06285;ATU_RS06290;ATU_RS06295;ATU_RS06300;ATU_RS06305;ATU_RS06310;ATU_RS06315;ATU_RS06320;ATU_RS06325;ATU_RS07575;ATU_RS07580;ATU_RS07585;ATU_RS07590;ATU_RS09880;ATU…	K08738+K02300+K02299+K02298+K02297+K02108+K02110+K02109+K02109+K02274+K02257+K02258+K02276+K02259+K00330+K00331+K00332+K00333+K00334+K00335+K00336+K00337+K00338+K00339+K00340+K00341+K00342+K00343+K00406+K00407+K00405+K00404+K03885+K00413+K00412+K00411+K02114+K02112+K02115+K02111+K02113+K00239+K08738+K00425+K00426
Metabolism	Metabolism of cofactors and vitamins	Thiamine metabolism	12	12	0.00219112	0.0494	ko00730	ATU_RS03670;ATU_RS08935;ATU_RS09410;ATU_RS11375;ATU_RS12495;ATU_RS12505;ATU_RS12510;ATU_RS13230;ATU_RS15190;ATU_RS15195;ATU_RS15200;ATU_RS17430	K01662+K04487+K00939+K03153+K03149+K03153+K03147+K00949+K00878+K00788+K00941+K00788
Metabolism	Amino acid metabolism	Histidine metabolism	19	21	0.00236906	0.0494	ko00340	ATU_RS00190;ATU_RS00195;ATU_RS00200;ATU_RS00210;ATU_RS02645;ATU_RS03335;ATU_RS03340;ATU_RS05025;ATU_RS08570;ATU_RS16770;ATU_RS17710;ATU_RS18320;ATU_RS18325;ATU_RS18330;ATU_RS18335;ATU_RS18340;ATU_RS18410;ATU_RS19410;ATU_RS22775	K02500+K01814+K02501+K01693+K00013+K02502+K00765+K00817+K01496+K00817+K01745+K01712+K01458+K01745+K01468+K05603+K00128+K00128+K00128
Metabolism	Amino acid metabolism	Glycine, serine and threonine metabolism	42	54	0.00437038	0.078	ko00260	ATU_RS03825;ATU_RS03885;ATU_RS04075;ATU_RS04080;ATU_RS05755;ATU_RS05955;ATU_RS07070;ATU_RS07205;ATU_RS07210;ATU_RS07215;ATU_RS07805;ATU_RS08015;ATU_RS08610;ATU_RS09960;ATU_RS10305;ATU_RS10310;ATU_RS12720;ATU_RS12810;ATU_RS13310;ATU_RS14920;ATU_RS16065;ATU_RS17200;ATU_RS17205;ATU_RS17610;ATU_RS18910;ATU_RS18995;ATU_RS19005;ATU_RS19010;ATU_RS19015;ATU_RS19500;ATU_RS20180;ATU_RS20185;ATU_RS20190;ATU…	K02204+K01733+K00130+K00108+K00600+K01754+K00382+K00281+K02437+K00605+K00003+K00315+K01752+K01079+K00301+K00301+K00643+K00382+K01754+K11529+K15633+K00058+K00831+K01620+K12972+K00303+K00304+K00302+K00305+K00928+K00303+K00304+K00302+K00305+K00600+K15784+K15783+K01754+K15785+K00108+K01753+K12972
Metabolism	Global and overview maps	Biosynthesis of amino acids	94	134	0.00829997	0.113	ko01230	ATU_RS00015;ATU_RS00190;ATU_RS00195;ATU_RS00200;ATU_RS00210;ATU_RS00480;ATU_RS00875;ATU_RS00920;ATU_RS01740;ATU_RS01830;ATU_RS02055;ATU_RS02060;ATU_RS02645;ATU_RS02965;ATU_RS03145;ATU_RS03335;ATU_RS03340;ATU_RS03715;ATU_RS03825;ATU_RS03885;ATU_RS04290;ATU_RS04425;ATU_RS05025;ATU_RS05080;ATU_RS05755;ATU_RS05955;ATU_RS06145;ATU_RS06570;ATU_RS06870;ATU_RS07035;ATU_RS07715;ATU_RS07760;ATU_RS07805;ATU…	K00014+K02500+K01814+K02501+K01693+K04518+K00215+K01915+K00789+K00930+K00821+K00611+K00013+K01915+K00800+K02502+K00765+K01736+K02204+K01733+K00826+K01714+K00817+K01714+K00600+K01754+K00145+K03786+K01647+K01689+K00640+K01760+K00003+K01626+K01807+K01803+K01586+K00766+K01609+K01496+K01752+K01915+K01783+K00031+K00615+K00053+K01653+K01652+K01079+K01652+K01915+K00548+K00812+K00286+K00948+K01649+K13503+…
Metabolism	Metabolism of cofactors and vitamins	Porphyrin metabolism	33	42	0.00869004	0.113	ko00860	ATU_RS03795;ATU_RS05735;ATU_RS06135;ATU_RS07165;ATU_RS07610;ATU_RS07860;ATU_RS09240;ATU_RS09245;ATU_RS10395;ATU_RS12720;ATU_RS12910;ATU_RS12915;ATU_RS13600;ATU_RS13605;ATU_RS13610;ATU_RS13615;ATU_RS13625;ATU_RS13630;ATU_RS13635;ATU_RS13640;ATU_RS13645;ATU_RS13650;ATU_RS13655;ATU_RS13670;ATU_RS13675;ATU_RS13680;ATU_RS13800;ATU_RS13805;ATU_RS16815;ATU_RS16820;ATU_RS17535;ATU_RS20980;ATU_RS24545	K02257+K01698+K02259+K02302+K02231+K02495+K00768+K02233+K07226+K00643+K01749+K01719+K02224+K02303+K02188+K05936+K00595+K05895+K05934+K03394+K06042+K02229+K02230+K19221+K02232+K02227+K08973+K01599+K09883+K09882+K01772+K01885+K01845
Metabolism	Energy metabolism	Photosynthesis	9	9	0.0101777	0.113	ko00195	ATU_RS03520;ATU_RS03525;ATU_RS03530;ATU_RS03535;ATU_RS12755;ATU_RS12760;ATU_RS12765;ATU_RS12770;ATU_RS12775	K02108+K02110+K02109+K02109+K02114+K02112+K02115+K02111+K02113
Metabolism	Amino acid metabolism	Alanine, aspartate and glutamate metabolism	30	38	0.0109174	0.113	ko00250	ATU_RS00920;ATU_RS02965;ATU_RS06440;ATU_RS08670;ATU_RS08750;ATU_RS09005;ATU_RS09025;ATU_RS09095;ATU_RS10460;ATU_RS10595;ATU_RS10640;ATU_RS10725;ATU_RS11775;ATU_RS11930;ATU_RS12985;ATU_RS14010;ATU_RS14150;ATU_RS15250;ATU_RS15750;ATU_RS16200;ATU_RS16700;ATU_RS17595;ATU_RS17605;ATU_RS17645;ATU_RS17655;ATU_RS19065;ATU_RS19145;ATU_RS21810;ATU_RS22350;ATU_RS24595	K01915+K01915+K00609+K01915+K00820+K01756+K23265+K01425+K01915+K01956+K01955+K00812+K01915+K01939+K01940+K13051+K01779+K16871+K00135+K00135+K01755+K00266+K00265+K01424+K01744+K01779+K00278+K01755+K00135+K00135
Metabolism	Metabolism of other amino acids	D-Amino acid metabolism	18	21	0.0110633	0.113	ko00470	ATU_RS05350;ATU_RS08205;ATU_RS09025;ATU_RS09095;ATU_RS09130;ATU_RS10235;ATU_RS12235;ATU_RS14150;ATU_RS15050;ATU_RS15210;ATU_RS15215;ATU_RS15560;ATU_RS16710;ATU_RS19065;ATU_RS21925;ATU_RS21955;ATU_RS25020;ATU_RS26135	K01775+K01586+K23265+K01425+K01776+K01925+K00824+K01779+K13877+K01775+K00285+K00285+K01586+K01779+K21062+K21060+K01753+K00824
Metabolism	Global and overview maps	Metabolic pathways	583	929	0.011719	0.113	ko01100	ATU_RS00015;ATU_RS00105;ATU_RS00125;ATU_RS00130;ATU_RS00140;ATU_RS00150;ATU_RS00180;ATU_RS00190;ATU_RS00195;ATU_RS00200;ATU_RS00210;ATU_RS00230;ATU_RS00335;ATU_RS00340;ATU_RS00370;ATU_RS00475;ATU_RS00480;ATU_RS00485;ATU_RS00490;ATU_RS00635;ATU_RS00640;ATU_RS00655;ATU_RS00670;ATU_RS00675;ATU_RS00680;ATU_RS00685;ATU_RS00715;ATU_RS00785;ATU_RS00800;ATU_RS00805;ATU_RS00875;ATU_RS00880;ATU_RS00920;ATU…	K00014+K11754+K00992+K07102+K01251+K02793+K00867+K02500+K01814+K02501+K01693+K01638+K00525+K00526+K00015+K03426+K04518+K00979+K08738+K01619+K00758+K01488+K02300+K02299+K02298+K02297+K00208+K16844+K05774+K06162+K00215+K00845+K01915+K09471+K00763+K01255+K01951+K01520+K13038+K03183+K01692+K01519+K00789+K00852+K00604+K00930+K18118+K01465+K00762+K00847+K01810+K01897+K00821+K00611+K10764+K01494+K00626+…
Metabolism	Amino acid metabolism	Arginine biosynthesis	21	26	0.0214891	0.192	ko00220	ATU_RS00920;ATU_RS01830;ATU_RS02055;ATU_RS02060;ATU_RS02965;ATU_RS06145;ATU_RS08670;ATU_RS09025;ATU_RS09095;ATU_RS10460;ATU_RS10725;ATU_RS11700;ATU_RS11720;ATU_RS11730;ATU_RS11775;ATU_RS12985;ATU_RS16295;ATU_RS16700;ATU_RS18705;ATU_RS21810;ATU_RS26165	K01915+K00930+K00821+K00611+K01915+K00145+K01915+K23265+K01425+K01915+K00812+K01428+K01429+K01430+K01915+K01940+K00620+K01755+K01476+K01755+K01438
Metabolism	Metabolism of cofactors and vitamins	Nicotinate and nicotinamide metabolism	18	22	0.0267694	0.223	ko00760	ATU_RS00475;ATU_RS01020;ATU_RS06635;ATU_RS07105;ATU_RS07155;ATU_RS08145;ATU_RS08335;ATU_RS12150;ATU_RS12155;ATU_RS13525;ATU_RS15750;ATU_RS16200;ATU_RS17530;ATU_RS19140;ATU_RS19145;ATU_RS19150;ATU_RS22350;ATU_RS24595	K03426+K00763+K00858+K03743+K04765+K00322+K03787+K00324+K00325+K00969+K00135+K00135+K11751+K00767+K00278+K03517+K00135+K00135
Metabolism	Carbohydrate metabolism	Pyruvate metabolism	38	52	0.0347165	0.259	ko00620	ATU_RS00230;ATU_RS01905;ATU_RS02470;ATU_RS03065;ATU_RS06560;ATU_RS06565;ATU_RS07045;ATU_RS07050;ATU_RS07060;ATU_RS07070;ATU_RS07835;ATU_RS07935;ATU_RS08110;ATU_RS08185;ATU_RS08825;ATU_RS09875;ATU_RS10500;ATU_RS10750;ATU_RS11045;ATU_RS11315;ATU_RS11970;ATU_RS12810;ATU_RS13275;ATU_RS13360;ATU_RS13475;ATU_RS15520;ATU_RS16090;ATU_RS16780;ATU_RS16855;ATU_RS17490;ATU_RS18010;ATU_RS18015;ATU_RS18410;ATU…	K01638+K18118+K00626+K13953+K01961+K02160+K00161+K00162+K00627+K00382+K00001+K01679+K00029+K00121+K01759+K13979+K00001+K01069+K01649+K00101+K01759+K00382+K01958+K01895+K00626+K00029+K00626+K01069+K01962+K00873+K03778+K00101+K00128+K12972+K00128+K00626+K00128+K12972
Metabolism	Glycan biosynthesis and metabolism	Peptidoglycan biosynthesis	17	21	0.037279	0.259	ko00550	ATU_RS02655;ATU_RS04595;ATU_RS04955;ATU_RS05285;ATU_RS06615;ATU_RS06800;ATU_RS07390;ATU_RS10215;ATU_RS10220;ATU_RS10225;ATU_RS10235;ATU_RS10240;ATU_RS10245;ATU_RS10250;ATU_RS10255;ATU_RS13245;ATU_RS17140	K00790+K05366+K06153+K03587+K05366+K00806+K07258+K00075+K01924+K02563+K01925+K01000+K01929+K01928+K03587+K03814+K05367
Metabolism	Metabolism of cofactors and vitamins	Pantothenate and CoA biosynthesis	17	21	0.037279	0.259	ko00770	ATU_RS00180;ATU_RS01515;ATU_RS04290;ATU_RS05120;ATU_RS07155;ATU_RS08245;ATU_RS09860;ATU_RS09940;ATU_RS09945;ATU_RS10390;ATU_RS11625;ATU_RS16125;ATU_RS16130;ATU_RS18410;ATU_RS19410;ATU_RS22775;ATU_RS24540	K00867+K13038+K00826+K00997+K04765+K00954+K00053+K01653+K01652+K01652+K01464+K01918+K00606+K00128+K00128+K00128+K01652
Metabolism	Amino acid metabolism	Valine, leucine and isoleucine biosynthesis	12	14	0.0402113	0.265	ko00290	ATU_RS04290;ATU_RS05955;ATU_RS09860;ATU_RS09940;ATU_RS09945;ATU_RS10390;ATU_RS11045;ATU_RS13195;ATU_RS13310;ATU_RS13590;ATU_RS22335;ATU_RS24540	K00826+K01754+K00053+K01653+K01652+K01652+K01649+K01703+K01754+K00052+K01754+K01652
Metabolism	Metabolism of cofactors and vitamins	One carbon pool by folate	14	17	0.0469058	0.293	ko00670	ATU_RS01765;ATU_RS05625;ATU_RS05755;ATU_RS07000;ATU_RS07215;ATU_RS08640;ATU_RS09990;ATU_RS10365;ATU_RS10520;ATU_RS12010;ATU_RS13745;ATU_RS17330;ATU_RS20200;ATU_RS20205	K00604+K11175+K00600+K00297+K00605+K00297+K00287+K00297+K00548+K01433+K00602+K01934+K00600+K01433
Metabolism	Lipid metabolism	Fatty acid degradation	18	23	0.054489	0.324	ko00071	ATU_RS01545;ATU_RS01950;ATU_RS02470;ATU_RS02475;ATU_RS03065;ATU_RS05035;ATU_RS07835;ATU_RS08185;ATU_RS10500;ATU_RS12520;ATU_RS13475;ATU_RS16085;ATU_RS16090;ATU_RS18410;ATU_RS19410;ATU_RS20710;ATU_RS22650;ATU_RS22775	K01692+K01897+K00626+K01782+K13953+K00529+K00001+K00121+K00001+K00249+K00626+K00248+K00626+K00128+K00128+K00252+K00626+K00128
Metabolism	Carbohydrate metabolism	Glycolysis / Gluconeogenesis	26	36	0.0912293	0.485	ko00010	ATU_RS00880;ATU_RS01945;ATU_RS03065;ATU_RS07035;ATU_RS07045;ATU_RS07050;ATU_RS07060;ATU_RS07070;ATU_RS07835;ATU_RS07955;ATU_RS08185;ATU_RS09875;ATU_RS10500;ATU_RS12810;ATU_RS13240;ATU_RS13360;ATU_RS16065;ATU_RS17360;ATU_RS17370;ATU_RS17490;ATU_RS18040;ATU_RS18410;ATU_RS19035;ATU_RS19075;ATU_RS19410;ATU_RS22775	K00845+K01810+K13953+K01689+K00161+K00162+K00627+K00382+K00001+K01803+K00121+K13979+K00001+K00382+K01785+K01895+K15633+K00134+K00927+K00873+K11645+K00128+K01835+K01785+K00128+K00128
Metabolism	Carbohydrate metabolism	Inositol phosphate metabolism	12	15	0.0915525	0.485	ko00562	ATU_RS03415;ATU_RS07955;ATU_RS17420;ATU_RS18730;ATU_RS21145;ATU_RS21150;ATU_RS21155;ATU_RS21160;ATU_RS21360;ATU_RS21365;ATU_RS23710;ATU_RS25955	K01092+K01803+K01092+K00010+K03337+K03335+K03336+K03338+K00010+K06606+K01092+K03335
Metabolism	Amino acid metabolism	Tyrosine metabolism	14	18	0.0952767	0.485	ko00350	ATU_RS03065;ATU_RS05025;ATU_RS05040;ATU_RS07485;ATU_RS07835;ATU_RS08185;ATU_RS10500;ATU_RS10725;ATU_RS15750;ATU_RS16200;ATU_RS16770;ATU_RS21235;ATU_RS22350;ATU_RS24595	K13953+K00817+K02510+K16165+K00001+K00121+K00001+K00812+K00135+K00135+K00817+K00457+K00135+K00135
Metabolism	Amino acid metabolism	Lysine degradation	18	24	0.0970749	0.485	ko00310	ATU_RS01545;ATU_RS02470;ATU_RS02475;ATU_RS07070;ATU_RS12235;ATU_RS12810;ATU_RS13475;ATU_RS15750;ATU_RS16090;ATU_RS16200;ATU_RS18410;ATU_RS19410;ATU_RS20710;ATU_RS22350;ATU_RS22650;ATU_RS22775;ATU_RS24595;ATU_RS26135	K01692+K00626+K01782+K00382+K00824+K00382+K00626+K00135+K00626+K00135+K00128+K00128+K00252+K00135+K00626+K00128+K00135+K00824
Metabolism	Metabolism of terpenoids and polyketides	Terpenoid backbone biosynthesis	11	14	0.125764	0.59	ko00900	ATU_RS02470;ATU_RS03095;ATU_RS03105;ATU_RS03670;ATU_RS06800;ATU_RS07110;ATU_RS13250;ATU_RS13260;ATU_RS13475;ATU_RS16090;ATU_RS22650	K00626+K00919+K02523+K01662+K00806+K12506+K00795+K03526+K00626+K00626+K00626
Metabolism	Lipid metabolism	Glycerolipid metabolism	13	17	0.127524	0.59	ko00561	ATU_RS05815;ATU_RS06430;ATU_RS09235;ATU_RS09875;ATU_RS14920;ATU_RS16415;ATU_RS16750;ATU_RS18120;ATU_RS18410;ATU_RS19410;ATU_RS21855;ATU_RS21880;ATU_RS22775	K03621+K08591+K00901+K13979+K11529+K00863+K00655+K00864+K00128+K00128+K07406+K07406+K00128
Metabolism	Nucleotide metabolism	Purine metabolism	47	70	0.136669	0.61	ko00230	ATU_RS00335;ATU_RS00340;ATU_RS00655;ATU_RS01345;ATU_RS01565;ATU_RS03035;ATU_RS03055;ATU_RS03175;ATU_RS04015;ATU_RS04995;ATU_RS05105;ATU_RS05540;ATU_RS05625;ATU_RS05630;ATU_RS05650;ATU_RS05675;ATU_RS05980;ATU_RS07155;ATU_RS08335;ATU_RS08475;ATU_RS09005;ATU_RS09015;ATU_RS09025;ATU_RS09050;ATU_RS09410;ATU_RS10805;ATU_RS10820;ATU_RS10910;ATU_RS10945;ATU_RS11185;ATU_RS11275;ATU_RS11300;ATU_RS11345;ATU…	K00525+K00526+K01488+K01951+K01519+K01524+K00088+K01945+K00956+K01241+K01139+K00940+K11175+K01933+K01524+K01768+K01119+K04765+K03787+K00769+K01756+K01923+K23265+K23269+K00939+K05810+K00948+K00759+K03651+K01486+K13482+K01487+K01483+K01428+K01429+K01430+K01939+K01923+K01768+K00602+K14977+K09769+K01589+K11751+K01835+K01486+K16841
Metabolism	Nucleotide metabolism	Pyrimidine metabolism	31	45	0.144734	0.624	ko00240	ATU_RS00335;ATU_RS00340;ATU_RS00640;ATU_RS01505;ATU_RS01920;ATU_RS01925;ATU_RS02085;ATU_RS02625;ATU_RS05540;ATU_RS05980;ATU_RS06435;ATU_RS06440;ATU_RS06790;ATU_RS07155;ATU_RS07945;ATU_RS08335;ATU_RS09170;ATU_RS09175;ATU_RS10595;ATU_RS10640;ATU_RS11135;ATU_RS11620;ATU_RS11625;ATU_RS12185;ATU_RS14135;ATU_RS15085;ATU_RS17325;ATU_RS17530;ATU_RS19180;ATU_RS22035;ATU_RS26150	K00525+K00526+K00758+K01520+K01465+K00762+K01494+K06287+K00940+K01119+K01465+K00609+K09903+K04765+K01937+K03787+K16328+K16329+K01956+K01955+K00857+K06016+K01464+K09018+K06016+K01465+K09769+K11751+K00945+K01485+K01937
Metabolism	Metabolism of other amino acids	Cyanoamino acid metabolism	6	7	0.160143	0.646	ko00460	ATU_RS05755;ATU_RS14010;ATU_RS17645;ATU_RS20200;ATU_RS21030;ATU_RS22155	K00600+K13051+K01424+K00600+K05350+K00681
Metabolism	Metabolism of cofactors and vitamins	Vitamin B6 metabolism	6	7	0.160143	0.646	ko00750	ATU_RS03750;ATU_RS03885;ATU_RS05460;ATU_RS09885;ATU_RS12120;ATU_RS17205	K00275+K01733+K00097+K03474+K00868+K00831
Metabolism	Global and overview maps	Biosynthesis of secondary metabolites	227	364	0.183534	0.717	ko01110	ATU_RS00015;ATU_RS00190;ATU_RS00195;ATU_RS00200;ATU_RS00210;ATU_RS00230;ATU_RS00370;ATU_RS00480;ATU_RS00715;ATU_RS00875;ATU_RS00880;ATU_RS01535;ATU_RS01545;ATU_RS01740;ATU_RS01830;ATU_RS01905;ATU_RS01930;ATU_RS01935;ATU_RS01945;ATU_RS02055;ATU_RS02060;ATU_RS02470;ATU_RS02475;ATU_RS02645;ATU_RS02925;ATU_RS02955;ATU_RS02990;ATU_RS03055;ATU_RS03065;ATU_RS03095;ATU_RS03105;ATU_RS03145;ATU_RS03175;ATU…	K00014+K02500+K01814+K02501+K01693+K01638+K00015+K04518+K00208+K00215+K00845+K03183+K01692+K00789+K00930+K18118+K00847+K01060+K01810+K00821+K00611+K00626+K01782+K00013+K01187+K00036+K01637+K00088+K13953+K00919+K02523+K00800+K01945+K03179+K02502+K00765+K01092+K01091+K01662+K14652+K01736+K00208+K02257+K02204+K01733+K00956+K00826+K01714+K00059+K00817+K01714+K00645+K00059+K00940+K11175+K01933+K01698+…
Metabolism	Global and overview maps	2-Oxocarboxylic acid metabolism	19	28	0.262493	0.961	ko01210	ATU_RS01830;ATU_RS02055;ATU_RS04290;ATU_RS06145;ATU_RS06870;ATU_RS09145;ATU_RS09860;ATU_RS09940;ATU_RS09945;ATU_RS10390;ATU_RS10725;ATU_RS11045;ATU_RS13195;ATU_RS13590;ATU_RS16295;ATU_RS19500;ATU_RS22215;ATU_RS24540;ATU_RS26165	K00930+K00821+K00826+K00145+K01647+K00031+K00053+K01653+K01652+K01652+K00812+K01649+K01703+K00052+K00620+K00928+K01682+K01652+K01438
Genetic Information Processing	Replication and repair	Mismatch repair	13	19	0.311895	0.961	ko03430	ATU_RS00460;ATU_RS01290;ATU_RS01440;ATU_RS01655;ATU_RS03445;ATU_RS05490;ATU_RS07380;ATU_RS07795;ATU_RS10140;ATU_RS10165;ATU_RS13385;ATU_RS14235;ATU_RS21655	K02343+K03601+K02338+K03555+K03572+K02339+K02341+K07462+K02342+K01972+K02340+K02342+K03657
Metabolism	Carbohydrate metabolism	Pentose phosphate pathway	21	32	0.328145	0.961	ko00030	ATU_RS00635;ATU_RS00800;ATU_RS01750;ATU_RS01945;ATU_RS02945;ATU_RS02955;ATU_RS07535;ATU_RS07920;ATU_RS08995;ATU_RS09290;ATU_RS10820;ATU_RS11205;ATU_RS14125;ATU_RS14920;ATU_RS17355;ATU_RS18040;ATU_RS18820;ATU_RS19035;ATU_RS21075;ATU_RS22765;ATU_RS22770	K01619+K05774+K00852+K01810+K01690+K00036+K00033+K01807+K01783+K00615+K00948+K00874+K00852+K11529+K00615+K11645+K01053+K01835+K01625+K00852+K01619
Metabolism	Amino acid metabolism	Phenylalanine, tyrosine and tryptophan biosynthesis	16	24	0.332338	0.961	ko00400	ATU_RS00015;ATU_RS00480;ATU_RS03145;ATU_RS03715;ATU_RS05025;ATU_RS06570;ATU_RS07905;ATU_RS08260;ATU_RS08265;ATU_RS10725;ATU_RS11170;ATU_RS15510;ATU_RS16765;ATU_RS16770;ATU_RS20100;ATU_RS21245	K00014+K04518+K00800+K01736+K00817+K03786+K01626+K00766+K01609+K00812+K13503+K05358+K00220+K00817+K00014+K03786
Metabolism	Biosynthesis of other secondary metabolites	Novobiocin biosynthesis	4	5	0.339338	0.961	ko00401	ATU_RS05025;ATU_RS10725;ATU_RS16765;ATU_RS16770	K00817+K00812+K00220+K00817
Metabolism	Xenobiotics biodegradation and metabolism	Naphthalene degradation	4	5	0.339338	0.961	ko00626	ATU_RS03065;ATU_RS07835;ATU_RS08185;ATU_RS10500	K13953+K00001+K00121+K00001
Metabolism	Biosynthesis of other secondary metabolites	Biosynthesis of various plant secondary metabolites	4	5	0.339338	0.961	ko00999	ATU_RS00015;ATU_RS01740;ATU_RS20100;ATU_RS21030	K00014+K00789+K00014+K05350
Organismal Systems	Immune system	NOD-like receptor signaling pathway	4	5	0.339338	0.961	ko04621	ATU_RS00110;ATU_RS02670;ATU_RS02675;ATU_RS02790	K03671+K02406+K02406+K02406
Genetic Information Processing	Replication and repair	Homologous recombination	14	21	0.353971	0.961	ko03440	ATU_RS00350;ATU_RS00445;ATU_RS00460;ATU_RS00530;ATU_RS01440;ATU_RS05490;ATU_RS07380;ATU_RS07795;ATU_RS10140;ATU_RS12785;ATU_RS13385;ATU_RS14235;ATU_RS17285;ATU_RS17290	K03629+K06187+K02343+K02335+K02338+K02339+K02341+K07462+K02342+K04066+K02340+K02342+K03551+K03550
Metabolism	Metabolism of other amino acids	beta-Alanine metabolism	9	13	0.356706	0.961	ko00410	ATU_RS01545;ATU_RS02475;ATU_RS11625;ATU_RS15385;ATU_RS16085;ATU_RS16125;ATU_RS18410;ATU_RS19410;ATU_RS22775	K01692+K01782+K01464+K00822+K00248+K01918+K00128+K00128+K00128
Metabolism	Glycan biosynthesis and metabolism	Lipopolysaccharide biosynthesis	9	13	0.356706	0.961	ko00540	ATU_RS00485;ATU_RS03435;ATU_RS06820;ATU_RS06830;ATU_RS06835;ATU_RS06840;ATU_RS07030;ATU_RS07830;ATU_RS17550	K00979+K00912+K02536+K00677+K09949+K00748+K01627+K02517+K06041
Metabolism	Biosynthesis of other secondary metabolites	Carbapenem biosynthesis	2	2	0.361715	0.961	ko00332	ATU_RS13530;ATU_RS13535	K00147+K00931
Metabolism	Xenobiotics biodegradation and metabolism	Nitrotoluene degradation	2	2	0.361715	0.961	ko00633	ATU_RS10695;ATU_RS26010	K10680+K10680
Metabolism	Metabolism of terpenoids and polyketides	Nonribosomal peptide structures	2	2	0.361715	0.961	ko01054	ATU_RS14150;ATU_RS19065	K01779+K01779
Metabolism	Global and overview maps	Fatty acid metabolism	28	44	0.377473	0.961	ko01212	ATU_RS00715;ATU_RS01545;ATU_RS01950;ATU_RS02470;ATU_RS02475;ATU_RS03735;ATU_RS04915;ATU_RS05415;ATU_RS05420;ATU_RS05430;ATU_RS05820;ATU_RS06560;ATU_RS06565;ATU_RS06825;ATU_RS07845;ATU_RS12520;ATU_RS13475;ATU_RS14155;ATU_RS16085;ATU_RS16090;ATU_RS16360;ATU_RS16855;ATU_RS17000;ATU_RS18675;ATU_RS19705;ATU_RS22640;ATU_RS22650;ATU_RS24805	K00208+K01692+K01897+K00626+K01782+K00208+K00059+K00645+K00059+K09458+K00648+K01961+K02160+K02372+K09458+K00249+K00626+K00059+K00248+K00626+K00059+K01962+K00059+K00648+K09458+K00059+K00626+K00059
Metabolism	Metabolism of cofactors and vitamins	Ubiquinone and other terpenoid-quinone biosynthesis	7	10	0.385736	0.961	ko00130	ATU_RS01535;ATU_RS03195;ATU_RS08460;ATU_RS08790;ATU_RS16245;ATU_RS20595;ATU_RS21235	K03183+K03179+K03809+K03185+K00568+K03182+K00457
Metabolism	Carbohydrate metabolism	C5-Branched dibasic acid metabolism	7	10	0.385736	0.961	ko00660	ATU_RS09940;ATU_RS09945;ATU_RS10390;ATU_RS12835;ATU_RS13195;ATU_RS13590;ATU_RS24540	K01653+K01652+K01652+K01902+K01703+K00052+K01652
Metabolism	Carbohydrate metabolism	Galactose metabolism	18	28	0.404139	0.961	ko00052	ATU_RS00880;ATU_RS02925;ATU_RS03475;ATU_RS05500;ATU_RS07985;ATU_RS11200;ATU_RS13240;ATU_RS14595;ATU_RS14605;ATU_RS14610;ATU_RS18540;ATU_RS19035;ATU_RS19075;ATU_RS19470;ATU_RS21855;ATU_RS21880;ATU_RS26060;ATU_RS26095	K00845+K01187+K22215+K00035+K01784+K01187+K01785+K21620+K21621+K21622+K01854+K01835+K01785+K01784+K07406+K07406+K00883+K01784
Metabolism	Biosynthesis of other secondary metabolites	Prodigiosin biosynthesis	10	15	0.40749	0.961	ko00333	ATU_RS00715;ATU_RS03735;ATU_RS04915;ATU_RS05415;ATU_RS05420;ATU_RS14155;ATU_RS16360;ATU_RS17000;ATU_RS22640;ATU_RS24805	K00208+K00208+K00059+K00645+K00059+K00059+K00059+K00059+K00059+K00059
Metabolism	Energy metabolism	Carbon fixation in photosynthetic organisms	10	15	0.40749	0.961	ko00710	ATU_RS07920;ATU_RS07955;ATU_RS08110;ATU_RS08995;ATU_RS09290;ATU_RS15520;ATU_RS17355;ATU_RS17360;ATU_RS17370;ATU_RS18040	K01807+K01803+K00029+K01783+K00615+K00029+K00615+K00134+K00927+K11645
Genetic Information Processing	Folding, sorting and degradation	RNA degradation	10	15	0.40749	0.961	ko03018	ATU_RS00295;ATU_RS00395;ATU_RS00585;ATU_RS06335;ATU_RS06605;ATU_RS07035;ATU_RS07145;ATU_RS11390;ATU_RS13795;ATU_RS19495	K03654+K00962+K04043+K12574+K08300+K01689+K03666+K11927+K03628+K05592
Metabolism	Metabolism of terpenoids and polyketides	Limonene and pinene degradation	5	7	0.42302	0.978	ko00903	ATU_RS01545;ATU_RS02475;ATU_RS18410;ATU_RS19410;ATU_RS22775	K01692+K01782+K00128+K00128+K00128
Metabolism	Carbohydrate metabolism	Butanoate metabolism	22	35	0.442771	0.978	ko00650	ATU_RS01545;ATU_RS01905;ATU_RS02470;ATU_RS02475;ATU_RS09940;ATU_RS09945;ATU_RS10030;ATU_RS10390;ATU_RS12865;ATU_RS13475;ATU_RS13480;ATU_RS15250;ATU_RS15745;ATU_RS15750;ATU_RS16085;ATU_RS16090;ATU_RS16200;ATU_RS22240;ATU_RS22350;ATU_RS22650;ATU_RS24540;ATU_RS24595	K01692+K18118+K00626+K01782+K01653+K01652+K00004+K01652+K00239+K00626+K00023+K16871+K07246+K00135+K00248+K00626+K00135+K00004+K00135+K00626+K01652+K00135
Metabolism	Metabolism of cofactors and vitamins	Biotin metabolism	17	27	0.464564	0.978	ko00780	ATU_RS00715;ATU_RS03735;ATU_RS04915;ATU_RS05420;ATU_RS05430;ATU_RS06330;ATU_RS06825;ATU_RS07845;ATU_RS14155;ATU_RS16360;ATU_RS17000;ATU_RS18655;ATU_RS18665;ATU_RS19705;ATU_RS22640;ATU_RS24515;ATU_RS24805	K00208+K00208+K00059+K00059+K09458+K03524+K02372+K09458+K00059+K00059+K00059+K01012+K01935+K09458+K00059+K00652+K00059
Metabolism	Global and overview maps	Carbon metabolism	70	115	0.476974	0.978	ko01200	ATU_RS00230;ATU_RS00880;ATU_RS01905;ATU_RS01945;ATU_RS02470;ATU_RS02475;ATU_RS02945;ATU_RS02955;ATU_RS02990;ATU_RS05755;ATU_RS05955;ATU_RS06560;ATU_RS06565;ATU_RS06870;ATU_RS07000;ATU_RS07035;ATU_RS07045;ATU_RS07050;ATU_RS07060;ATU_RS07070;ATU_RS07205;ATU_RS07210;ATU_RS07215;ATU_RS07270;ATU_RS07535;ATU_RS07715;ATU_RS07720;ATU_RS07920;ATU_RS07935;ATU_RS07955;ATU_RS08110;ATU_RS08185;ATU_RS08610;ATU…	K01638+K00845+K18118+K01810+K00626+K01782+K01690+K00036+K01637+K00600+K01754+K01961+K02160+K01647+K00297+K01689+K00161+K00162+K00627+K00382+K00281+K02437+K00605+K01070+K00033+K00640+K00148+K01807+K01679+K01803+K00029+K00121+K01752+K00297+K01783+K00031+K00615+K01079+K00297+K00948+K00874+K00382+K01902+K00239+K01958+K01754+K01895+K00626+K00023+K11529+K00029+K15633+K00248+K00626+K00863+K01962+K00058+…
Metabolism	Xenobiotics biodegradation and metabolism	Atrazine degradation	3	4	0.477764	0.978	ko00791	ATU_RS11700;ATU_RS11720;ATU_RS11730	K01428+K01429+K01430
Metabolism	Xenobiotics biodegradation and metabolism	Caprolactam degradation	3	4	0.477764	0.978	ko00930	ATU_RS01545;ATU_RS02475;ATU_RS18820	K01692+K01782+K01053
Environmental Information Processing	Membrane transport	Phosphotransferase system (PTS)	3	4	0.477764	0.978	ko02060	ATU_RS00145;ATU_RS00150;ATU_RS19505	K02784+K02793+K08484
Genetic Information Processing	Transcription	RNA polymerase	3	4	0.477764	0.978	ko03020	ATU_RS05100;ATU_RS09395;ATU_RS09565	K03060+K03040+K03043
Genetic Information Processing	Replication and repair	Nucleotide excision repair	6	9	0.486337	0.978	ko03420	ATU_RS00530;ATU_RS05575;ATU_RS07470;ATU_RS08710;ATU_RS10165;ATU_RS21655	K02335+K03703+K03701+K03723+K01972+K03657
Metabolism	Amino acid metabolism	Tryptophan metabolism	12	19	0.493131	0.978	ko00380	ATU_RS01545;ATU_RS02470;ATU_RS02475;ATU_RS07070;ATU_RS12810;ATU_RS13475;ATU_RS16090;ATU_RS18410;ATU_RS19410;ATU_RS20710;ATU_RS22650;ATU_RS22775	K01692+K00626+K01782+K00382+K00382+K00626+K00626+K00128+K00128+K00252+K00626+K00128
Genetic Information Processing	Replication and repair	Base excision repair	10	16	0.532275	1	ko03410	ATU_RS00530;ATU_RS03290;ATU_RS04900;ATU_RS07795;ATU_RS08395;ATU_RS10165;ATU_RS11965;ATU_RS13435;ATU_RS16645;ATU_RS24180	K02335+K01246+K21929+K07462+K01142+K01972+K03648+K01142+K01247+K01142
Metabolism	Lipid metabolism	Fatty acid biosynthesis	20	33	0.554563	1	ko00061	ATU_RS00715;ATU_RS01950;ATU_RS03735;ATU_RS04915;ATU_RS05415;ATU_RS05420;ATU_RS05430;ATU_RS05820;ATU_RS06560;ATU_RS06565;ATU_RS06825;ATU_RS07845;ATU_RS14155;ATU_RS16360;ATU_RS16855;ATU_RS17000;ATU_RS18675;ATU_RS19705;ATU_RS22640;ATU_RS24805	K00208+K01897+K00208+K00059+K00645+K00059+K09458+K00648+K01961+K02160+K02372+K09458+K00059+K00059+K01962+K00059+K00648+K09458+K00059+K00059
Metabolism	Energy metabolism	Nitrogen metabolism	14	23	0.562499	1	ko00910	ATU_RS00920;ATU_RS02965;ATU_RS08670;ATU_RS10460;ATU_RS11775;ATU_RS17595;ATU_RS17605;ATU_RS18180;ATU_RS18195;ATU_RS20535;ATU_RS20565;ATU_RS20570;ATU_RS20665;ATU_RS20670	K01915+K01915+K01915+K01915+K01915+K00266+K00265+K00362+K15576+K00368+K04561+K02305+K02567+K02568
Genetic Information Processing	Replication and repair	Non-homologous end-joining	5	8	0.597788	1	ko03450	ATU_RS21715;ATU_RS21720;ATU_RS24185;ATU_RS24190;ATU_RS24215	K10979+K01971+K10979+K10979+K01971
Organismal Systems	Environmental adaptation	Plant-pathogen interaction	5	8	0.597788	1	ko04626	ATU_RS02670;ATU_RS02675;ATU_RS02790;ATU_RS09525;ATU_RS18120	K02406+K02406+K02406+K02358+K00864
Metabolism	Biosynthesis of other secondary metabolites	Phenazine biosynthesis	1	1	0.601537	1	ko00405	ATU_RS06640	K06998
Metabolism	Biosynthesis of other secondary metabolites	Neomycin, kanamycin and gentamicin biosynthesis	1	1	0.601537	1	ko00524	ATU_RS00880	K00845
Metabolism	Metabolism of terpenoids and polyketides	Carotenoid biosynthesis	1	1	0.601537	1	ko00906	ATU_RS07690	K02291
Metabolism	Metabolism of terpenoids and polyketides	Biosynthesis of siderophore group nonribosomal peptides	1	1	0.601537	1	ko01053	ATU_RS20705	K02362
Cellular Processes	Cellular community - prokaryotes	Biofilm formation - Pseudomonas aeruginosa	9	15	0.614929	1	ko02025	ATU_RS05675;ATU_RS10945;ATU_RS12560;ATU_RS20280;ATU_RS20285;ATU_RS20295;ATU_RS20305;ATU_RS20330;ATU_RS20345	K01768+K03651+K01768+K11890+K11891+K11893+K11895+K11900+K11907
Genetic Information Processing	Folding, sorting and degradation	Protein export	9	15	0.614929	1	ko03060	ATU_RS01640;ATU_RS01845;ATU_RS05125;ATU_RS07700;ATU_RS07705;ATU_RS07950;ATU_RS08355;ATU_RS09415;ATU_RS09595	K03101+K03217+K03100+K12257+K03210+K03075+K03116+K03076+K03073
Environmental Information Processing	Signal transduction	Two-component system	71	120	0.629248	1	ko02020	ATU_RS00160;ATU_RS00165;ATU_RS00250;ATU_RS00490;ATU_RS00920;ATU_RS01555;ATU_RS01660;ATU_RS01795;ATU_RS02015;ATU_RS02020;ATU_RS02045;ATU_RS02470;ATU_RS02530;ATU_RS02545;ATU_RS02560;ATU_RS02670;ATU_RS02675;ATU_RS02760;ATU_RS02790;ATU_RS02965;ATU_RS03165;ATU_RS03630;ATU_RS04295;ATU_RS04850;ATU_RS04875;ATU_RS06135;ATU_RS06380;ATU_RS06720;ATU_RS07120;ATU_RS07125;ATU_RS07575;ATU_RS07580;ATU_RS07585;ATU…	K14980+K14981+K15011+K08738+K01915+K02313+K00990+K03406+K07636+K02040+K07657+K00626+K03406+K03407+K03413+K02406+K02406+K02556+K02406+K01915+K03406+K03406+K03406+K04771+K07716+K02259+K11443+K13587+K07708+K07712+K00406+K00407+K00405+K00404+K01915+K01425+K11354+K01915+K03406+K00413+K00412+K00411+K03406+K01915+K14205+K07782+K00626+K01644+K11690+K01991+K07799+K10126+K10125+K11103+K03406+K07165+K00626+…
Genetic Information Processing	Folding, sorting and degradation	Sulfur relay system	6	10	0.637238	1	ko04122	ATU_RS03090;ATU_RS05565;ATU_RS06005;ATU_RS08270;ATU_RS08935;ATU_RS16865	K03638+K03636+K01011+K03637+K04487+K04085
Metabolism	Amino acid metabolism	Phenylalanine metabolism	10	17	0.645985	1	ko00360	ATU_RS01545;ATU_RS05025;ATU_RS05035;ATU_RS10725;ATU_RS12235;ATU_RS15215;ATU_RS15560;ATU_RS16770;ATU_RS21235;ATU_RS26135	K01692+K00817+K00529+K00812+K00824+K00285+K00285+K00817+K00457+K00824
Metabolism	Glycan biosynthesis and metabolism	Other glycan degradation	2	3	0.650292	1	ko00511	ATU_RS12535;ATU_RS12640	K01192+K12373
Metabolism	Lipid metabolism	Sphingolipid metabolism	2	3	0.650292	1	ko00600	ATU_RS21855;ATU_RS21880	K07406+K07406
Metabolism	Metabolism of terpenoids and polyketides	Biosynthesis of ansamycins	2	3	0.650292	1	ko01051	ATU_RS09290;ATU_RS17355	K00615+K00615
Metabolism	Energy metabolism	Methane metabolism	18	31	0.667767	1	ko00680	ATU_RS05755;ATU_RS07035;ATU_RS07270;ATU_RS07720;ATU_RS08185;ATU_RS09960;ATU_RS13360;ATU_RS14920;ATU_RS16065;ATU_RS16415;ATU_RS17200;ATU_RS17205;ATU_RS18040;ATU_RS19735;ATU_RS19745;ATU_RS19770;ATU_RS20200;ATU_RS22075	K00600+K01689+K01070+K00148+K00121+K01079+K01895+K11529+K15633+K00863+K00058+K00831+K11645+K22086+K22084+K22083+K00600+K00127
Metabolism	Metabolism of cofactors and vitamins	Riboflavin metabolism	7	12	0.66972	1	ko00740	ATU_RS03710;ATU_RS05765;ATU_RS05780;ATU_RS08120;ATU_RS09260;ATU_RS15190;ATU_RS19820	K14652+K11752+K00794+K04719+K02858+K00878+K23462
Cellular Processes	Cellular community - prokaryotes	Quorum sensing	105	179	0.696217	1	ko02024	ATU_RS01845;ATU_RS01950;ATU_RS02350;ATU_RS03485;ATU_RS05765;ATU_RS05920;ATU_RS05925;ATU_RS06640;ATU_RS07145;ATU_RS07700;ATU_RS07705;ATU_RS07905;ATU_RS07950;ATU_RS08990;ATU_RS09415;ATU_RS09595;ATU_RS10075;ATU_RS10080;ATU_RS11815;ATU_RS11820;ATU_RS11825;ATU_RS11830;ATU_RS12255;ATU_RS12260;ATU_RS12265;ATU_RS12270;ATU_RS12590;ATU_RS12595;ATU_RS12600;ATU_RS12605;ATU_RS13280;ATU_RS13970;ATU_RS13975;ATU…	K03217+K01897+K20327+K18098+K11752+K02033+K02034+K06998+K03666+K12257+K03210+K01626+K03075+K01999+K03076+K03073+K09936+K09936+K01996+K01995+K01998+K01997+K02031+K02034+K02033+K02035+K02031+K02035+K02033+K02034+K07782+K02033+K02034+K02031+K02035+K02033+K02035+K02035+K02033+K02031+K02032+K02031+K02034+K02033+K02035+K02035+K02031+K02033+K02033+K02031+K02032+K02035+K02032+K02034+K07667+K01999+K01995+…
Metabolism	Amino acid metabolism	Lysine biosynthesis	12	21	0.697531	1	ko00300	ATU_RS00875;ATU_RS02055;ATU_RS04425;ATU_RS05080;ATU_RS07805;ATU_RS08205;ATU_RS10245;ATU_RS10250;ATU_RS16710;ATU_RS18460;ATU_RS19500;ATU_RS26065	K00215+K00821+K01714+K01714+K00003+K01586+K01929+K01928+K01586+K01714+K00928+K01714
Metabolism	Energy metabolism	Carbon fixation pathways in prokaryotes	17	30	0.721933	1	ko00720	ATU_RS02470;ATU_RS06560;ATU_RS06565;ATU_RS07000;ATU_RS07935;ATU_RS08640;ATU_RS09145;ATU_RS10365;ATU_RS12835;ATU_RS12865;ATU_RS13275;ATU_RS13360;ATU_RS13475;ATU_RS16090;ATU_RS16855;ATU_RS22215;ATU_RS22650	K00626+K01961+K02160+K00297+K01679+K00297+K00031+K00297+K01902+K00239+K01958+K01895+K00626+K00626+K01962+K01682+K00626
Metabolism	Carbohydrate metabolism	Amino sugar and nucleotide sugar metabolism	22	39	0.743294	1	ko00520	ATU_RS00125;ATU_RS00130;ATU_RS00150;ATU_RS00880;ATU_RS01930;ATU_RS01945;ATU_RS02655;ATU_RS05910;ATU_RS07985;ATU_RS08370;ATU_RS08750;ATU_RS08755;ATU_RS08945;ATU_RS10215;ATU_RS11590;ATU_RS12570;ATU_RS12640;ATU_RS14305;ATU_RS18540;ATU_RS19035;ATU_RS19470;ATU_RS26095	K00992+K07102+K02793+K00845+K00847+K01810+K00790+K00523+K01784+K01207+K00820+K04042+K09001+K00075+K01840+K13015+K12373+K01209+K01854+K01835+K01784+K01784
Metabolism	Amino acid metabolism	Cysteine and methionine metabolism	19	34	0.756665	1	ko00270	ATU_RS00140;ATU_RS00785;ATU_RS01740;ATU_RS02075;ATU_RS03220;ATU_RS04290;ATU_RS06005;ATU_RS07715;ATU_RS07760;ATU_RS07805;ATU_RS08610;ATU_RS10520;ATU_RS10725;ATU_RS10805;ATU_RS17200;ATU_RS17205;ATU_RS17725;ATU_RS19385;ATU_RS19500	K01251+K16844+K00789+K10764+K01919+K00826+K01011+K00640+K01760+K00003+K01752+K00548+K00812+K05810+K00058+K00831+K01761+K01920+K00928
Metabolism	Amino acid metabolism	Arginine and proline metabolism	19	34	0.756665	1	ko00330	ATU_RS00925;ATU_RS02960;ATU_RS05295;ATU_RS10725;ATU_RS10780;ATU_RS12235;ATU_RS13530;ATU_RS13535;ATU_RS18410;ATU_RS18455;ATU_RS18590;ATU_RS18705;ATU_RS19410;ATU_RS19485;ATU_RS21960;ATU_RS21965;ATU_RS22035;ATU_RS22775;ATU_RS26135	K09471+K09471+K01259+K00812+K00286+K00824+K00147+K00931+K00128+K09472+K00286+K01476+K00128+K13747+K09123+K22548+K01485+K00128+K00824
Metabolism	Xenobiotics biodegradation and metabolism	Drug metabolism - other enzymes	12	22	0.777782	1	ko00983	ATU_RS00640;ATU_RS01345;ATU_RS01505;ATU_RS01565;ATU_RS03055;ATU_RS04110;ATU_RS04115;ATU_RS05540;ATU_RS05590;ATU_RS06880;ATU_RS11135;ATU_RS11625	K00758+K01951+K01520+K01519+K00088+K00799+K00799+K00940+K00799+K00799+K00857+K01464
Metabolism	Carbohydrate metabolism	Glyoxylate and dicarboxylate metabolism	35	63	0.813594	1	ko00630	ATU_RS00230;ATU_RS00370;ATU_RS00920;ATU_RS02470;ATU_RS02965;ATU_RS02990;ATU_RS03430;ATU_RS05755;ATU_RS06870;ATU_RS07070;ATU_RS07205;ATU_RS07210;ATU_RS07215;ATU_RS07925;ATU_RS08670;ATU_RS10460;ATU_RS11775;ATU_RS12010;ATU_RS12810;ATU_RS13360;ATU_RS13475;ATU_RS13480;ATU_RS14920;ATU_RS15745;ATU_RS16090;ATU_RS18325;ATU_RS18910;ATU_RS20200;ATU_RS20205;ATU_RS21075;ATU_RS22075;ATU_RS22215;ATU_RS22395;ATU…	K01638+K00015+K01915+K00626+K01915+K01637+K01091+K00600+K01647+K00382+K00281+K02437+K00605+K01091+K01915+K01915+K01915+K01433+K00382+K01895+K00626+K00023+K11529+K07246+K00626+K01458+K12972+K00600+K01433+K01625+K00127+K01682+K01569+K00626+K12972
Metabolism	Metabolism of cofactors and vitamins	Folate biosynthesis	11	21	0.83074	1	ko00790	ATU_RS00105;ATU_RS03090;ATU_RS03710;ATU_RS06675;ATU_RS06680;ATU_RS08220;ATU_RS08270;ATU_RS08275;ATU_RS08315;ATU_RS09990;ATU_RS11090	K11754+K03638+K14652+K01633+K00950+K01665+K03637+K03750+K03752+K00287+K09457
Metabolism	Metabolism of other amino acids	Selenocompound metabolism	5	10	0.836965	1	ko00450	ATU_RS04015;ATU_RS07375;ATU_RS07760;ATU_RS10520;ATU_RS17725	K00956+K01874+K01760+K00548+K01761
Metabolism	Biosynthesis of other secondary metabolites	Penicillin and cephalosporin biosynthesis	1	2	0.841359	1	ko00311	ATU_RS01935	K01060
Metabolism	Xenobiotics biodegradation and metabolism	Fluorobenzoate degradation	1	2	0.841359	1	ko00364	ATU_RS03070	K01061
Metabolism	Biosynthesis of other secondary metabolites	Streptomycin biosynthesis	7	14	0.853576	1	ko00521	ATU_RS00880;ATU_RS03415;ATU_RS17420;ATU_RS18730;ATU_RS19035;ATU_RS21360;ATU_RS23710	K00845+K01092+K01092+K00010+K01835+K00010+K01092
Genetic Information Processing	Replication and repair	DNA replication	9	18	0.869392	1	ko03030	ATU_RS00460;ATU_RS00530;ATU_RS01440;ATU_RS05490;ATU_RS07380;ATU_RS10140;ATU_RS10165;ATU_RS13385;ATU_RS14235	K02343+K02335+K02338+K02339+K02341+K02342+K01972+K02340+K02342
Metabolism	Carbohydrate metabolism	Fructose and mannose metabolism	12	24	0.890261	1	ko00051	ATU_RS00150;ATU_RS01930;ATU_RS07955;ATU_RS11590;ATU_RS13690;ATU_RS15010;ATU_RS16345;ATU_RS16415;ATU_RS17760;ATU_RS18040;ATU_RS20875;ATU_RS21025	K02793+K00847+K01803+K01840+K18334+K19270+K00064+K00863+K21883+K11645+K00045+K01805
Metabolism	Carbohydrate metabolism	Starch and sucrose metabolism	12	24	0.890261	1	ko00500	ATU_RS00880;ATU_RS01930;ATU_RS01945;ATU_RS02925;ATU_RS11200;ATU_RS15285;ATU_RS18240;ATU_RS19030;ATU_RS19035;ATU_RS19040;ATU_RS21030;ATU_RS23660	K00845+K00847+K01810+K01187+K01187+K00694+K01176+K02438+K01835+K00703+K05350+K00690
Metabolism	Carbohydrate metabolism	Citrate cycle (TCA cycle)	13	26	0.896443	1	ko00020	ATU_RS01905;ATU_RS06870;ATU_RS07045;ATU_RS07050;ATU_RS07060;ATU_RS07070;ATU_RS07935;ATU_RS09145;ATU_RS12810;ATU_RS12835;ATU_RS12865;ATU_RS13275;ATU_RS22215	K18118+K01647+K00161+K00162+K00627+K00382+K01679+K00031+K00382+K01902+K00239+K01958+K01682
Metabolism	Biosynthesis of other secondary metabolites	Monobactam biosynthesis	7	15	0.907957	1	ko00261	ATU_RS00875;ATU_RS04015;ATU_RS04425;ATU_RS05080;ATU_RS18460;ATU_RS19500;ATU_RS26065	K00215+K00956+K01714+K01714+K01714+K00928+K01714
Metabolism	Xenobiotics biodegradation and metabolism	Chloroalkane and chloroalkene degradation	8	17	0.91129	1	ko00625	ATU_RS03065;ATU_RS07720;ATU_RS07835;ATU_RS08185;ATU_RS10500;ATU_RS18410;ATU_RS19410;ATU_RS22775	K13953+K00148+K00001+K00121+K00001+K00128+K00128+K00128
Metabolism	Metabolism of terpenoids and polyketides	Geraniol degradation	2	5	0.914429	1	ko00281	ATU_RS01545;ATU_RS02475	K01692+K01782
Environmental Information Processing	Membrane transport	Bacterial secretion system	23	45	0.919502	1	ko03070	ATU_RS01845;ATU_RS07700;ATU_RS07705;ATU_RS07950;ATU_RS08355;ATU_RS09415;ATU_RS09595;ATU_RS20285;ATU_RS20290;ATU_RS20345;ATU_RS20365;ATU_RS22815;ATU_RS23810;ATU_RS23825;ATU_RS23835;ATU_RS24700;ATU_RS24705;ATU_RS24710;ATU_RS24720;ATU_RS24725;ATU_RS24730;ATU_RS24735;ATU_RS24740	K03217+K12257+K03210+K03075+K03116+K03076+K03073+K11891+K11892+K11907+K11904+K03205+K03200+K03203+K03195+K03198+K03199+K03200+K03201+K03202+K03203+K03204+K03195
Metabolism	Metabolism of other amino acids	Taurine and hypotaurine metabolism	1	3	0.936892	1	ko00430	ATU_RS22155	K00681
Metabolism	Xenobiotics biodegradation and metabolism	Toluene degradation	1	3	0.936892	1	ko00623	ATU_RS03070	K01061
Metabolism	Amino acid metabolism	Valine, leucine and isoleucine degradation	17	35	0.942516	1	ko00280	ATU_RS01545;ATU_RS02470;ATU_RS02475;ATU_RS04290;ATU_RS07070;ATU_RS12520;ATU_RS12810;ATU_RS13475;ATU_RS15385;ATU_RS16080;ATU_RS16085;ATU_RS16090;ATU_RS16120;ATU_RS18410;ATU_RS19410;ATU_RS22650;ATU_RS22775	K01692+K00626+K01782+K00826+K00382+K00249+K00382+K00626+K00822+K00166+K00248+K00626+K13766+K00128+K00128+K00626+K00128
Metabolism	Lipid metabolism	Glycerophospholipid metabolism	10	22	0.947621	1	ko00564	ATU_RS06430;ATU_RS06805;ATU_RS09235;ATU_RS10345;ATU_RS12115;ATU_RS12900;ATU_RS16750;ATU_RS18095;ATU_RS21440;ATU_RS23705	K08591+K00981+K00901+K13622+K06131+K00057+K00655+K01048+K01126+K01126
Metabolism	Global and overview maps	Degradation of aromatic compounds	10	22	0.947621	1	ko01220	ATU_RS03065;ATU_RS05035;ATU_RS07835;ATU_RS08185;ATU_RS10500;ATU_RS18820;ATU_RS21280;ATU_RS21295;ATU_RS21300;ATU_RS21310	K13953+K00529+K00001+K00121+K00001+K01053+K01857+K01607+K01055+K00481
Cellular Processes	Cellular community - prokaryotes	Biofilm formation - Vibrio cholerae	3	8	0.951508	1	ko05111	ATU_RS07145;ATU_RS07715;ATU_RS18915	K03666+K00640+K16554
Metabolism	Carbohydrate metabolism	Propanoate metabolism	13	28	0.953066	1	ko00640	ATU_RS01545;ATU_RS02475;ATU_RS06560;ATU_RS06565;ATU_RS07070;ATU_RS12810;ATU_RS12835;ATU_RS13360;ATU_RS15385;ATU_RS16080;ATU_RS16085;ATU_RS16855;ATU_RS22215	K01692+K01782+K01961+K02160+K00382+K00382+K01902+K01895+K00822+K00166+K00248+K01962+K01682
Metabolism	Carbohydrate metabolism	Ascorbate and aldarate metabolism	8	19	0.966577	1	ko00053	ATU_RS14470;ATU_RS14490;ATU_RS15050;ATU_RS16345;ATU_RS18410;ATU_RS18820;ATU_RS19410;ATU_RS22775	K18983+K18981+K13877+K00064+K00128+K01053+K00128+K00128
Cellular Processes	Cell growth and death	Cell cycle - Caulobacter	12	27	0.968537	1	ko04112	ATU_RS01555;ATU_RS04875;ATU_RS06220;ATU_RS06380;ATU_RS06720;ATU_RS06810;ATU_RS10185;ATU_RS10190;ATU_RS10195;ATU_RS10225;ATU_RS10230;ATU_RS21915	K02313+K07716+K01338+K11443+K13587+K11749+K03531+K03590+K03589+K02563+K03588+K03531
Metabolism	Global and overview maps	Microbial metabolism in diverse environments	156	282	0.968788	1	ko01120	ATU_RS00230;ATU_RS00370;ATU_RS00785;ATU_RS00875;ATU_RS00880;ATU_RS00920;ATU_RS01545;ATU_RS01905;ATU_RS01945;ATU_RS02055;ATU_RS02470;ATU_RS02475;ATU_RS02945;ATU_RS02955;ATU_RS02965;ATU_RS02990;ATU_RS03065;ATU_RS03070;ATU_RS03750;ATU_RS03825;ATU_RS03885;ATU_RS04015;ATU_RS04425;ATU_RS05035;ATU_RS05040;ATU_RS05080;ATU_RS05735;ATU_RS05755;ATU_RS06005;ATU_RS06560;ATU_RS06565;ATU_RS06870;ATU_RS07000;ATU…	K01638+K00015+K16844+K00215+K00845+K01915+K01692+K18118+K01810+K00821+K00626+K01782+K01690+K00036+K01915+K01637+K13953+K01061+K00275+K02204+K01733+K00956+K01714+K00529+K02510+K01714+K01698+K00600+K01011+K01961+K02160+K01647+K00297+K01689+K00161+K00162+K00627+K00382+K02302+K00381+K01070+K16165+K00033+K00640+K00148+K00003+K00001+K01807+K01679+K01803+K00029+K00121+K01586+K00297+K01915+K01783+K00031+…
Metabolism	Xenobiotics biodegradation and metabolism	Aminobenzoate degradation	1	4	0.974916	1	ko00627	ATU_RS01545	K01692
Metabolism	Lipid metabolism	Biosynthesis of unsaturated fatty acids	1	4	0.974916	1	ko01040	ATU_RS13045	K10804
Cellular Processes	Cell motility	Bacterial chemotaxis	22	47	0.978566	1	ko02030	ATU_RS01795;ATU_RS02530;ATU_RS02535;ATU_RS02545;ATU_RS02560;ATU_RS02760;ATU_RS02765;ATU_RS02770;ATU_RS02775;ATU_RS02800;ATU_RS03165;ATU_RS03630;ATU_RS04295;ATU_RS10615;ATU_RS11510;ATU_RS15555;ATU_RS16370;ATU_RS17300;ATU_RS19225;ATU_RS20470;ATU_RS22220;ATU_RS25995	K03406+K03406+K03409+K03407+K03413+K02556+K02416+K02417+K02410+K02557+K03406+K03406+K03406+K03406+K03406+K03406+K10439+K03406+K12368+K10439+K03406+K03406
Metabolism	Metabolism of other amino acids	Glutathione metabolism	13	30	0.980476	1	ko00480	ATU_RS01025;ATU_RS02955;ATU_RS03220;ATU_RS04110;ATU_RS04115;ATU_RS04885;ATU_RS05485;ATU_RS05590;ATU_RS06880;ATU_RS07535;ATU_RS09145;ATU_RS19385;ATU_RS22155	K01255+K00036+K01919+K00799+K00799+K01256+K01255+K00799+K00799+K00033+K00031+K01920+K00681
Metabolism	Metabolism of other amino acids	Phosphonate and phosphinate metabolism	2	7	0.981733	1	ko00440	ATU_RS00805;ATU_RS07365	K06162+K06167
Metabolism	Energy metabolism	Sulfur metabolism	19	42	0.98362	1	ko00920	ATU_RS02075;ATU_RS04015;ATU_RS04050;ATU_RS06005;ATU_RS06995;ATU_RS07175;ATU_RS07715;ATU_RS15875;ATU_RS16210;ATU_RS16215;ATU_RS16220;ATU_RS16225;ATU_RS19415;ATU_RS19425;ATU_RS19930;ATU_RS19935;ATU_RS23290;ATU_RS23425;ATU_RS23435	K10764+K00956+K02045+K01011+K20036+K00381+K00640+K04091+K02045+K02047+K02046+K02048+K15553+K15555+K15555+K15553+K15555+K15553+K15555
Metabolism	Xenobiotics biodegradation and metabolism	Benzoate degradation	12	29	0.987704	1	ko00362	ATU_RS01545;ATU_RS02470;ATU_RS02475;ATU_RS12330;ATU_RS13475;ATU_RS16090;ATU_RS20710;ATU_RS21280;ATU_RS21295;ATU_RS21300;ATU_RS21310;ATU_RS22650	K01692+K00626+K01782+K20942+K00626+K00626+K00252+K01857+K01607+K01055+K00481+K00626
Metabolism	Carbohydrate metabolism	Pentose and glucuronate interconversions	9	23	0.988144	1	ko00040	ATU_RS08995;ATU_RS13700;ATU_RS15040;ATU_RS15050;ATU_RS16350;ATU_RS16355;ATU_RS17780;ATU_RS21025;ATU_RS21685	K01783+K00041+K01686+K13877+K01686+K00040+K01685+K01805+K01686
Cellular Processes	Cellular community - prokaryotes	Biofilm formation - Escherichia coli	9	24	0.993135	1	ko02026	ATU_RS06745;ATU_RS13280;ATU_RS15110;ATU_RS15285;ATU_RS15925;ATU_RS19040;ATU_RS20270;ATU_RS21765;ATU_RS23275	K03566+K07782+K01991+K00694+K03566+K00703+K01991+K04761+K03566
Metabolism	Glycan biosynthesis and metabolism	O-Antigen nucleotide sugar biosynthesis	8	22	0.993526	1	ko00541	ATU_RS05910;ATU_RS07985;ATU_RS08755;ATU_RS11590;ATU_RS12570;ATU_RS18540;ATU_RS19470;ATU_RS26095	K00523+K01784+K04042+K01840+K13015+K01854+K01784+K01784
Environmental Information Processing	Membrane transport	ABC transporters	179	351	0.999958	1	ko02010	ATU_RS00315;ATU_RS00620;ATU_RS00895;ATU_RS00900;ATU_RS00905;ATU_RS00910;ATU_RS00965;ATU_RS01475;ATU_RS01600;ATU_RS01955;ATU_RS01960;ATU_RS02020;ATU_RS02025;ATU_RS02030;ATU_RS02035;ATU_RS02915;ATU_RS02920;ATU_RS03005;ATU_RS03010;ATU_RS03015;ATU_RS03020;ATU_RS03690;ATU_RS03700;ATU_RS04050;ATU_RS05200;ATU_RS05270;ATU_RS05475;ATU_RS05480;ATU_RS06350;ATU_RS06355;ATU_RS07770;ATU_RS07775;ATU_RS07780;ATU…	K10554+K23536+K13893+K13894+K13895+K13896+K02012+K05816+K06861+K02010+K02012+K02040+K02037+K02038+K02036+K10233+K10234+K11076+K11075+K11074+K02011+K03523+K16784+K02045+K09815+K24821+K11720+K07091+K09808+K09810+K09970+K09971+K09972+K02067+K02065+K02066+K07335+K23536+K23535+K23537+K01999+K10440+K02012+K18893+K18893+K02000+K02001+K11960+K11959+K01996+K01995+K01998+K01997+K02012+K10112+K02020+K02017+…
Metabolism	Xenobiotics biodegradation and metabolism	Chlorocyclohexane and chlorobenzene degradation	1	12	0.999985	1	ko00361	ATU_RS03070	K01061

## Sheet: Table S5 B
Supplementary Table S5 B. KEGG enrichment of C7 VS T7
KEGG_A_class	KEGG_B_class	Pathway	C7-vs-T7 (130)	All (1822)	Pvalue	Qvalue	Pathway ID	Genes	K_IDs
Environmental Information Processing	Membrane transport	ABC transporters	39	351	0.00150367	0.112775	ko02010	ATU_RS02020;ATU_RS02025;ATU_RS02030;ATU_RS04045;ATU_RS05200;ATU_RS08775;ATU_RS12660;ATU_RS14085;ATU_RS14300;ATU_RS14530;ATU_RS14615;ATU_RS14620;ATU_RS14765;ATU_RS14870;ATU_RS14875;ATU_RS14880;ATU_RS14885;ATU_RS15155;ATU_RS15160;ATU_RS16150;ATU_RS16155;ATU_RS16370;ATU_RS16375;ATU_RS16380;ATU_RS16580;ATU_RS16585;ATU_RS17695;ATU_RS18430;ATU_RS18435;ATU_RS18440;ATU_RS18445;ATU_RS19270;ATU_RS19275;ATU…	K02040+K02037+K02038+K02047+K09815+K23535+K10111+K02471+K10111+K10188+K10228+K10229+K10440+K23508+K10820+K23509+K23509+K10112+K10236+K10559+K10562+K10439+K10440+K10440+K10544+K10543+K02002+K02001+K02001+K02000+K02002+K01999+K01995+K01997+K17213+K17241+K02002+K11080+K02001
Genetic Information Processing	Replication and repair	Non-homologous end-joining	3	8	0.0152406	0.571522	ko03450	ATU_RS21715;ATU_RS24185;ATU_RS24190	K10979+K10979+K10979
Metabolism	Metabolism of cofactors and vitamins	Biotin metabolism	5	27	0.0386666	0.776841	ko00780	ATU_RS13915;ATU_RS16360;ATU_RS18660;ATU_RS18665;ATU_RS18670	K00059+K00059+K00652+K01935+K00833
Metabolism	Carbohydrate metabolism	Ascorbate and aldarate metabolism	4	19	0.0414315	0.776841	ko00053	ATU_RS14470;ATU_RS14475;ATU_RS14490;ATU_RS19410	K18983+K01707+K18981+K00128
Metabolism	Metabolism of other amino acids	Glutathione metabolism	5	30	0.0575529	0.809817	ko00480	ATU_RS09150;ATU_RS19385;ATU_RS22705;ATU_RS22710;ATU_RS26310	K00799+K01920+K00033+K00036+K00799
Metabolism	Metabolism of terpenoids and polyketides	Biosynthesis of siderophore group nonribosomal peptides	1	1	0.0713502	0.809817	ko01053	ATU_RS20705	K02362
Metabolism	Metabolism of other amino acids	Phosphonate and phosphinate metabolism	2	7	0.0837258	0.809817	ko00440	ATU_RS00860;ATU_RS00865	K06165+K06166
Metabolism	Amino acid metabolism	Lysine degradation	4	24	0.0863804	0.809817	ko00310	ATU_RS16090;ATU_RS19410;ATU_RS19860;ATU_RS26135	K00626+K00128+K00135+K00824
Genetic Information Processing	Translation	Ribosome	7	56	0.0991095	0.825912	ko03010	ATU_RS00400;ATU_RS09425;ATU_RS09435;ATU_RS09445;ATU_RS09455;ATU_RS09490;ATU_RS14395	K02956+K02907+K02881+K02994+K02931+K02890+K02970
Metabolism	Metabolism of other amino acids	D-Amino acid metabolism	3	21	0.184993	0.938743	ko00470	ATU_RS09095;ATU_RS18425;ATU_RS26135	K01425+K12658+K00824
Metabolism	Carbohydrate metabolism	Pentose phosphate pathway	4	32	0.190226	0.938743	ko00030	ATU_RS09290;ATU_RS19330;ATU_RS22705;ATU_RS22710	K00615+K00117+K00033+K00036
Metabolism	Global and overview maps	Carbon metabolism	11	115	0.191414	0.938743	ko01200	ATU_RS00170;ATU_RS07000;ATU_RS08640;ATU_RS09290;ATU_RS16090;ATU_RS22075;ATU_RS22080;ATU_RS22090;ATU_RS22705;ATU_RS22710;ATU_RS22785	K01610+K00297+K00297+K00615+K00626+K00127+K00124+K00126+K00033+K00036+K01647
Metabolism	Metabolism of terpenoids and polyketides	Biosynthesis of ansamycins	1	3	0.199243	0.938743	ko01051	ATU_RS09290	K00615
Metabolism	Lipid metabolism	Fatty acid degradation	3	23	0.222889	0.938743	ko00071	ATU_RS01950;ATU_RS16090;ATU_RS19410	K01897+K00626+K00128
Metabolism	Amino acid metabolism	Valine, leucine and isoleucine degradation	4	35	0.23644	0.938743	ko00280	ATU_RS16080;ATU_RS16090;ATU_RS16100;ATU_RS19410	K00166+K00626+K00253+K00128
Metabolism	Xenobiotics biodegradation and metabolism	Atrazine degradation	1	4	0.256471	0.938743	ko00791	ATU_RS11730	K01430
Metabolism	Biosynthesis of other secondary metabolites	Prodigiosin biosynthesis	2	15	0.290877	0.938743	ko00333	ATU_RS13915;ATU_RS16360	K00059+K00059
Metabolism	Energy metabolism	Carbon fixation in photosynthetic organisms	2	15	0.290877	0.938743	ko00710	ATU_RS00170;ATU_RS09290	K01610+K00615
Genetic Information Processing	Folding, sorting and degradation	RNA degradation	2	15	0.290877	0.938743	ko03018	ATU_RS00395;ATU_RS11390	K00962+K11927
Metabolism	Carbohydrate metabolism	Glyoxylate and dicarboxylate metabolism	6	63	0.291073	0.938743	ko00630	ATU_RS16090;ATU_RS22075;ATU_RS22080;ATU_RS22090;ATU_RS22785;ATU_RS26140	K00626+K00127+K00124+K00126+K01647+K12972
Metabolism	Metabolism of cofactors and vitamins	One carbon pool by folate	2	17	0.345053	0.938743	ko00670	ATU_RS07000;ATU_RS08640	K00297+K00297
Environmental Information Processing	Signal transduction	Two-component system	10	120	0.350455	0.938743	ko02020	ATU_RS02020;ATU_RS04850;ATU_RS09095;ATU_RS09230;ATU_RS09720;ATU_RS15115;ATU_RS15665;ATU_RS16090;ATU_RS17635;ATU_RS25995	K02040+K04771+K01425+K07716+K11354+K07799+K07165+K00626+K01546+K03406
Metabolism	Energy metabolism	Carbon fixation pathways in prokaryotes	3	30	0.362762	0.938743	ko00720	ATU_RS07000;ATU_RS08640;ATU_RS16090	K00297+K00297+K00626
Metabolism	Energy metabolism	Methane metabolism	3	31	0.382823	0.938743	ko00680	ATU_RS22075;ATU_RS22080;ATU_RS22090	K00127+K00124+K00126
Metabolism	Global and overview maps	Fatty acid metabolism	4	44	0.385229	0.938743	ko01212	ATU_RS01950;ATU_RS13915;ATU_RS16090;ATU_RS16360	K01897+K00059+K00626+K00059
Metabolism	Amino acid metabolism	Tryptophan metabolism	2	19	0.397859	0.938743	ko00380	ATU_RS16090;ATU_RS19410	K00626+K00128
Metabolism	Nucleotide metabolism	Pyrimidine metabolism	4	45	0.401942	0.938743	ko00240	ATU_RS12180;ATU_RS15085;ATU_RS19180;ATU_RS26150	K09020+K01465+K00945+K01937
Metabolism	Metabolism of terpenoids and polyketides	Limonene and pinene degradation	1	7	0.404916	0.938743	ko00903	ATU_RS19410	K00128
Metabolism	Lipid metabolism	Fatty acid biosynthesis	3	33	0.422491	0.938743	ko00061	ATU_RS01950;ATU_RS13915;ATU_RS16360	K01897+K00059+K00059
Metabolism	Amino acid metabolism	Arginine and proline metabolism	3	34	0.442017	0.938743	ko00330	ATU_RS18455;ATU_RS19410;ATU_RS26135	K09472+K00128+K00824
Cellular Processes	Cellular community - prokaryotes	Biofilm formation - Vibrio cholerae	1	8	0.447539	0.938743	ko05111	ATU_RS11575	K05946
Metabolism	Metabolism of cofactors and vitamins	Folate biosynthesis	2	21	0.448647	0.938743	ko00790	ATU_RS08315;ATU_RS15460	K03752+K10026
Metabolism	Global and overview maps	Microbial metabolism in diverse environments	21	282	0.452211	0.938743	ko01120	ATU_RS00170;ATU_RS04025;ATU_RS07000;ATU_RS08640;ATU_RS09290;ATU_RS11730;ATU_RS16090;ATU_RS19410;ATU_RS19860;ATU_RS21325;ATU_RS21550;ATU_RS22075;ATU_RS22080;ATU_RS22090;ATU_RS22320;ATU_RS22705;ATU_RS22710;ATU_RS22785;ATU_RS23385;ATU_RS26065;ATU_RS26140	K01610+K00390+K00297+K00297+K00615+K01430+K00626+K00128+K00135+K01031+K21883+K00127+K00124+K00126+K15784+K00033+K00036+K01647+K22879+K01714+K12972
Metabolism	Carbohydrate metabolism	Butanoate metabolism	3	35	0.46129	0.938743	ko00650	ATU_RS16090;ATU_RS19860;ATU_RS22240	K00626+K00135+K00004
Metabolism	Metabolism of cofactors and vitamins	Nicotinate and nicotinamide metabolism	2	22	0.473139	0.938743	ko00760	ATU_RS19140;ATU_RS19860	K00767+K00135
Metabolism	Xenobiotics biodegradation and metabolism	Drug metabolism - other enzymes	2	22	0.473139	0.938743	ko00983	ATU_RS09150;ATU_RS26310	K00799+K00799
Metabolism	Carbohydrate metabolism	Pentose and glucuronate interconversions	2	23	0.496972	0.938743	ko00040	ATU_RS14480;ATU_RS17780	K00065+K01685
Metabolism	Carbohydrate metabolism	Pyruvate metabolism	4	52	0.515461	0.938743	ko00620	ATU_RS00170;ATU_RS16090;ATU_RS19410;ATU_RS26140	K01610+K00626+K00128+K12972
Metabolism	Carbohydrate metabolism	Starch and sucrose metabolism	2	24	0.520116	0.938743	ko00500	ATU_RS18240;ATU_RS22700	K01176+K01178
Metabolism	Metabolism of other amino acids	Selenocompound metabolism	1	10	0.523906	0.938743	ko00450	ATU_RS08915	K11717
Metabolism	Carbohydrate metabolism	Citrate cycle (TCA cycle)	2	26	0.564248	0.938743	ko00020	ATU_RS00170;ATU_RS22785	K01610+K01647
Metabolism	Amino acid metabolism	Arginine biosynthesis	2	26	0.564248	0.938743	ko00220	ATU_RS09095;ATU_RS11730	K01425+K01430
Metabolism	Metabolism of cofactors and vitamins	Riboflavin metabolism	1	12	0.589787	0.938743	ko00740	ATU_RS19820	K23462
Metabolism	Metabolism of other amino acids	beta-Alanine metabolism	1	13	0.61925	0.938743	ko00410	ATU_RS19410	K00128
Metabolism	Xenobiotics biodegradation and metabolism	Benzoate degradation	2	29	0.624891	0.938743	ko00362	ATU_RS16090;ATU_RS21325	K00626+K01031
Metabolism	Metabolism of terpenoids and polyketides	Terpenoid backbone biosynthesis	1	14	0.646611	0.938743	ko00900	ATU_RS16090	K00626
Metabolism	Biosynthesis of other secondary metabolites	Monobactam biosynthesis	1	15	0.672021	0.938743	ko00261	ATU_RS26065	K01714
Cellular Processes	Cellular community - prokaryotes	Biofilm formation - Pseudomonas aeruginosa	1	15	0.672021	0.938743	ko02025	ATU_RS05675	K01768
Genetic Information Processing	Replication and repair	Base excision repair	1	16	0.695616	0.938743	ko03410	ATU_RS24180	K01142
Metabolism	Amino acid metabolism	Cysteine and methionine metabolism	2	34	0.711234	0.938743	ko00270	ATU_RS19385;ATU_RS22015	K01920+K12960
Metabolism	Amino acid metabolism	Phenylalanine metabolism	1	17	0.717527	0.938743	ko00360	ATU_RS26135	K00824
Metabolism	Lipid metabolism	Glycerolipid metabolism	1	17	0.717527	0.938743	ko00561	ATU_RS19410	K00128
Metabolism	Xenobiotics biodegradation and metabolism	Chloroalkane and chloroalkene degradation	1	17	0.717527	0.938743	ko00625	ATU_RS19410	K00128
Metabolism	Amino acid metabolism	Tyrosine metabolism	1	18	0.737871	0.938743	ko00350	ATU_RS19860	K00135
Metabolism	Carbohydrate metabolism	Glycolysis / Gluconeogenesis	2	36	0.740858	0.938743	ko00010	ATU_RS00170;ATU_RS19410	K01610+K00128
Metabolism	Amino acid metabolism	Glycine, serine and threonine metabolism	3	54	0.754597	0.938743	ko00260	ATU_RS04075;ATU_RS22320;ATU_RS26140	K00130+K15784+K12972
Metabolism	Amino acid metabolism	Alanine, aspartate and glutamate metabolism	2	38	0.76787	0.938743	ko00250	ATU_RS09095;ATU_RS19860	K01425+K00135
Metabolism	Carbohydrate metabolism	Amino sugar and nucleotide sugar metabolism	2	39	0.780443	0.938743	ko00520	ATU_RS12700;ATU_RS14305	K00884+K01209
Metabolism	Amino acid metabolism	Lysine biosynthesis	1	21	0.790581	0.938743	ko00300	ATU_RS26065	K01714
Metabolism	Amino acid metabolism	Histidine metabolism	1	21	0.790581	0.938743	ko00340	ATU_RS19410	K00128
Metabolism	Metabolism of cofactors and vitamins	Pantothenate and CoA biosynthesis	1	21	0.790581	0.938743	ko00770	ATU_RS19410	K00128
Metabolism	Lipid metabolism	Glycerophospholipid metabolism	1	22	0.805697	0.938743	ko00564	ATU_RS08005	K06132
Metabolism	Global and overview maps	Metabolic pathways	62	929	0.808134	0.938743	ko01100	ATU_RS00170;ATU_RS00860;ATU_RS00865;ATU_RS01950;ATU_RS04025;ATU_RS04075;ATU_RS05675;ATU_RS07000;ATU_RS08005;ATU_RS08315;ATU_RS08640;ATU_RS08915;ATU_RS09095;ATU_RS09150;ATU_RS09290;ATU_RS11730;ATU_RS12180;ATU_RS12700;ATU_RS13915;ATU_RS14305;ATU_RS14470;ATU_RS14475;ATU_RS14480;ATU_RS14490;ATU_RS15085;ATU_RS15460;ATU_RS16080;ATU_RS16090;ATU_RS16100;ATU_RS16360;ATU_RS17780;ATU_RS18240;ATU_RS18425;ATU…	K01610+K06165+K06166+K01897+K00390+K00130+K01768+K00297+K06132+K03752+K00297+K11717+K01425+K00799+K00615+K01430+K09020+K00884+K00059+K01209+K18983+K01707+K00065+K18981+K01465+K10026+K00166+K00626+K00253+K00059+K01685+K01176+K12658+K09472+K00652+K01935+K00833+K00767+K00945+K00117+K01920+K00128+K23462+K00135+K01031+K21883+K12960+K00127+K00124+K00126+K15784+K01178+K00033+K00036+K01647+K22879+K00883+…
Metabolism	Energy metabolism	Sulfur metabolism	2	42	0.81467	0.938743	ko00920	ATU_RS04025;ATU_RS04045	K00390+K02047
Metabolism	Carbohydrate metabolism	Fructose and mannose metabolism	1	24	0.832757	0.938743	ko00051	ATU_RS21550	K21883
Cellular Processes	Cell motility	Bacterial chemotaxis	2	47	0.861293	0.938743	ko02030	ATU_RS16370;ATU_RS25995	K10439+K03406
Cellular Processes	Cell growth and death	Cell cycle - Caulobacter	1	27	0.866491	0.938743	ko04112	ATU_RS09230	K07716
Metabolism	Carbohydrate metabolism	Galactose metabolism	1	28	0.87616	0.938743	ko00052	ATU_RS26060	K00883
Metabolism	Carbohydrate metabolism	Propanoate metabolism	1	28	0.87616	0.938743	ko00640	ATU_RS16080	K00166
Metabolism	Global and overview maps	2-Oxocarboxylic acid metabolism	1	28	0.87616	0.938743	ko01210	ATU_RS22785	K01647
Metabolism	Nucleotide metabolism	Purine metabolism	3	70	0.888805	0.938879	ko00230	ATU_RS05675;ATU_RS11730;ATU_RS23385	K01768+K01430+K22879
Cellular Processes	Cellular community - prokaryotes	Quorum sensing	9	179	0.909557	0.947455	ko02024	ATU_RS01950;ATU_RS05920;ATU_RS05925;ATU_RS15780;ATU_RS15790;ATU_RS19270;ATU_RS19275;ATU_RS19285;ATU_RS19590	K01897+K02033+K02034+K02035+K02034+K01999+K01995+K01997+K02035
Cellular Processes	Cell motility	Flagellar assembly	1	35	0.926924	0.952319	ko02040	ATU_RS02780	K02401
Metabolism	Global and overview maps	Biosynthesis of secondary metabolites	16	364	0.993792	0.997561	ko01110	ATU_RS00170;ATU_RS09290;ATU_RS13915;ATU_RS16080;ATU_RS16090;ATU_RS16360;ATU_RS18240;ATU_RS19330;ATU_RS19410;ATU_RS20705;ATU_RS22240;ATU_RS22705;ATU_RS22710;ATU_RS22785;ATU_RS26065;ATU_RS26140	K01610+K00615+K00059+K00166+K00626+K00059+K01176+K00117+K00128+K02362+K00004+K00033+K00036+K01647+K01714+K12972
Metabolism	Global and overview maps	Biosynthesis of amino acids	3	134	0.997561	0.997561	ko01230	ATU_RS09290;ATU_RS22785;ATU_RS26065	K00615+K01647+K01714

## Sheet: Table S5 C
Supplementary Table S5 C. KEGG enrichment of C15 VS T15
KEGG_A_class	KEGG_B_class	Pathway	C15-vs-T15 (575)	All (1822)	Pvalue	Qvalue	Pathway ID	Genes	K_IDs
Genetic Information Processing	Translation	Ribosome	48	56	2.03e-17	2.32e-15	ko03010	ATU_RS00400;ATU_RS00540;ATU_RS01220;ATU_RS01225;ATU_RS01550;ATU_RS05390;ATU_RS05400;ATU_RS05405;ATU_RS06155;ATU_RS06160;ATU_RS06780;ATU_RS09100;ATU_RS09390;ATU_RS09400;ATU_RS09405;ATU_RS09420;ATU_RS09425;ATU_RS09430;ATU_RS09435;ATU_RS09440;ATU_RS09445;ATU_RS09450;ATU_RS09455;ATU_RS09470;ATU_RS09475;ATU_RS09480;ATU_RS09485;ATU_RS09490;ATU_RS09495;ATU_RS09500;ATU_RS09505;ATU_RS09510;ATU_RS09515;ATU…	K02956+K02911+K02916+K02887+K02968+K02939+K02963+K02990+K02996+K02871+K02967+K02986+K02879+K02948+K02952+K02876+K02907+K02988+K02881+K02933+K02994+K02954+K02931+K02961+K02904+K02878+K02982+K02890+K02965+K02886+K02892+K02926+K02906+K02946+K02992+K02950+K02935+K02864+K02863+K02867+K02897+K02884+K02899+K02888+K02970+K02902+K02909+K02970
Cellular Processes	Cell motility	Flagellar assembly	28	35	3.49e-09	1.99e-07	ko02040	ATU_RS02575;ATU_RS02670;ATU_RS02685;ATU_RS02695;ATU_RS02700;ATU_RS02710;ATU_RS02715;ATU_RS02720;ATU_RS02730;ATU_RS02735;ATU_RS02745;ATU_RS02750;ATU_RS02760;ATU_RS02765;ATU_RS02770;ATU_RS02775;ATU_RS02780;ATU_RS02790;ATU_RS02800;ATU_RS02810;ATU_RS02825;ATU_RS02830;ATU_RS02835;ATU_RS02855;ATU_RS02860;ATU_RS02865;ATU_RS02875;ATU_RS10580	K02409+K02406+K02406+K02415+K02393+K02394+K02386+K02392+K02388+K02387+K02412+K02391+K02556+K02416+K02417+K02410+K02401+K02406+K02557+K10565+K02390+K02396+K02397+K02420+K02400+K02421+K02395+K03086
Metabolism	Energy metabolism	Photosynthesis	9	9	2.97e-05	0.00113	ko00195	ATU_RS03520;ATU_RS03525;ATU_RS03530;ATU_RS03535;ATU_RS12755;ATU_RS12760;ATU_RS12765;ATU_RS12770;ATU_RS12775	K02108+K02110+K02109+K02109+K02114+K02112+K02115+K02111+K02113
Cellular Processes	Cellular community - prokaryotes	Quorum sensing	74	179	0.0023218	0.0662	ko02024	ATU_RS01845;ATU_RS05920;ATU_RS05925;ATU_RS05930;ATU_RS05935;ATU_RS05940;ATU_RS07700;ATU_RS07705;ATU_RS11805;ATU_RS11820;ATU_RS11830;ATU_RS12255;ATU_RS12260;ATU_RS12265;ATU_RS12270;ATU_RS13140;ATU_RS13970;ATU_RS13975;ATU_RS13980;ATU_RS14055;ATU_RS15100;ATU_RS15780;ATU_RS15900;ATU_RS15910;ATU_RS15990;ATU_RS16305;ATU_RS19280;ATU_RS19285;ATU_RS19290;ATU_RS19590;ATU_RS19595;ATU_RS19605;ATU_RS19905;ATU…	K03217+K02033+K02034+K02031+K02032+K02035+K12257+K03210+K01999+K01995+K01997+K02031+K02034+K02033+K02035+K03106+K02033+K02034+K02031+K02031+K02035+K02035+K02034+K02032+K02035+K03070+K01996+K01997+K01998+K02035+K02033+K02031+K10823+K15582+K15581+K15580+K02033+K02034+K02032+K02033+K01996+K01995+K01998+K01997+K01999+K02034+K02033+K02035+K02031+K02031+K02034+K02035+K02033+K02035+K20533+K20267+K20532+…
Metabolism	Metabolism of other amino acids	Cyanoamino acid metabolism	5	7	0.0355557	0.701	ko00460	ATU_RS14010;ATU_RS17645;ATU_RS20200;ATU_RS21030;ATU_RS26305	K13051+K01424+K00600+K05350+K00681
Metabolism	Biosynthesis of other secondary metabolites	Biosynthesis of various plant secondary metabolites	4	5	0.0368694	0.701	ko00999	ATU_RS00015;ATU_RS20100;ATU_RS21030;ATU_RS21250	K00014+K00014+K05350+K00014
Metabolism	Xenobiotics biodegradation and metabolism	Drug metabolism - other enzymes	11	22	0.0538165	0.829	ko00983	ATU_RS00625;ATU_RS00640;ATU_RS01345;ATU_RS01505;ATU_RS03055;ATU_RS05540;ATU_RS06880;ATU_RS09150;ATU_RS11135;ATU_RS24650;ATU_RS26310	K01489+K00758+K01951+K01520+K00088+K00940+K00799+K00799+K00857+K00799+K00799
Genetic Information Processing	Folding, sorting and degradation	RNA degradation	8	15	0.0652133	0.829	ko03018	ATU_RS00295;ATU_RS00395;ATU_RS00585;ATU_RS03355;ATU_RS05645;ATU_RS06410;ATU_RS10980;ATU_RS19495	K03654+K00962+K04043+K04077+K00937+K12573+K00970+K05592
Cellular Processes	Cell motility	Bacterial chemotaxis	20	47	0.071252	0.829	ko02030	ATU_RS01860;ATU_RS02530;ATU_RS02555;ATU_RS02760;ATU_RS02765;ATU_RS02770;ATU_RS02775;ATU_RS02800;ATU_RS03165;ATU_RS05090;ATU_RS09335;ATU_RS10845;ATU_RS12745;ATU_RS13720;ATU_RS16370;ATU_RS18840;ATU_RS20230;ATU_RS20470;ATU_RS23645;ATU_RS25995	K03406+K03406+K03412+K02556+K02416+K02417+K02410+K02557+K03406+K03406+K03406+K03406+K03406+K10439+K10439+K10439+K10439+K10439+K03406+K03406
Metabolism	Carbohydrate metabolism	Pentose and glucuronate interconversions	11	23	0.0747335	0.829	ko00040	ATU_RS13315;ATU_RS14860;ATU_RS15050;ATU_RS16135;ATU_RS16350;ATU_RS16355;ATU_RS18920;ATU_RS19395;ATU_RS20220;ATU_RS20245;ATU_RS20250	K22186+K22186+K13877+K01820+K01686+K00040+K00963+K00012+K05351+K00039+K00875
Metabolism	Biosynthesis of other secondary metabolites	Carbapenem biosynthesis	2	2	0.0994767	0.829	ko00332	ATU_RS13530;ATU_RS13535	K00147+K00931
Metabolism	Xenobiotics biodegradation and metabolism	Nitrotoluene degradation	2	2	0.0994767	0.829	ko00633	ATU_RS10695;ATU_RS26010	K10680+K10680
Metabolism	Metabolism of cofactors and vitamins	Lipoic acid metabolism	2	2	0.0994767	0.829	ko00785	ATU_RS07080;ATU_RS07670	K03644+K03801
Genetic Information Processing	Translation	Aminoacyl-tRNA biosynthesis	12	27	0.108789	0.829	ko00970	ATU_RS01235;ATU_RS01240;ATU_RS01675;ATU_RS01765;ATU_RS03375;ATU_RS05695;ATU_RS08380;ATU_RS08950;ATU_RS15070;ATU_RS20825;ATU_RS20975;ATU_RS20980	K01889+K01890+K01867+K00604+K01870+K01876+K01887+K01866+K01042+K02433+K04567+K01885
Metabolism	Carbohydrate metabolism	Ascorbate and aldarate metabolism	9	19	0.109107	0.829	ko00053	ATU_RS13740;ATU_RS14490;ATU_RS15050;ATU_RS15740;ATU_RS16345;ATU_RS17775;ATU_RS18410;ATU_RS19390;ATU_RS19395	K01708+K18981+K13877+K00128+K00064+K00064+K00128+K08679+K00012
Metabolism	Amino acid metabolism	Valine, leucine and isoleucine biosynthesis	7	14	0.116657	0.831	ko00290	ATU_RS05955;ATU_RS09945;ATU_RS10390;ATU_RS11045;ATU_RS13585;ATU_RS13590;ATU_RS22335	K01754+K01652+K01652+K01649+K01704+K00052+K01754
Organismal Systems	Immune system	NOD-like receptor signaling pathway	3	5	0.18402	1	ko04621	ATU_RS02670;ATU_RS02685;ATU_RS02790	K02406+K02406+K02406
Organismal Systems	Environmental adaptation	Plant-pathogen interaction	4	8	0.222895	1	ko04626	ATU_RS02670;ATU_RS02685;ATU_RS02790;ATU_RS09525	K02406+K02406+K02406+K02358
Metabolism	Nucleotide metabolism	Pyrimidine metabolism	17	45	0.225239	1	ko00240	ATU_RS00335;ATU_RS00340;ATU_RS00625;ATU_RS00640;ATU_RS01505;ATU_RS01920;ATU_RS01925;ATU_RS02085;ATU_RS05540;ATU_RS09175;ATU_RS10595;ATU_RS10640;ATU_RS11135;ATU_RS12175;ATU_RS12180;ATU_RS12185;ATU_RS22035	K00525+K00526+K01489+K00758+K01520+K01465+K00762+K01494+K00940+K16329+K01956+K01955+K00857+K09021+K09020+K09018+K01485
Metabolism	Amino acid metabolism	Arginine and proline metabolism	13	34	0.251051	1	ko00330	ATU_RS05295;ATU_RS10780;ATU_RS12235;ATU_RS13530;ATU_RS13535;ATU_RS15740;ATU_RS15770;ATU_RS18410;ATU_RS18705;ATU_RS19430;ATU_RS21960;ATU_RS22035;ATU_RS23115	K01259+K00286+K00824+K00147+K00931+K00128+K12256+K00128+K01476+K13821+K09123+K01485+K01474
Metabolism	Metabolism of cofactors and vitamins	One carbon pool by folate	7	17	0.269529	1	ko00670	ATU_RS01765;ATU_RS02900;ATU_RS05625;ATU_RS10365;ATU_RS13745;ATU_RS20200;ATU_RS20205	K00604+K01491+K11175+K00297+K00602+K00600+K01433
Genetic Information Processing	Folding, sorting and degradation	Protein export	6	15	0.32503	1	ko03060	ATU_RS01845;ATU_RS07700;ATU_RS07705;ATU_RS08345;ATU_RS13140;ATU_RS16305	K03217+K12257+K03210+K03118+K03106+K03070
Metabolism	Energy metabolism	Oxidative phosphorylation	19	54	0.32744	1	ko00190	ATU_RS00670;ATU_RS00675;ATU_RS00680;ATU_RS00685;ATU_RS03520;ATU_RS03525;ATU_RS03530;ATU_RS03535;ATU_RS03795;ATU_RS05645;ATU_RS07580;ATU_RS09880;ATU_RS12755;ATU_RS12760;ATU_RS12765;ATU_RS12770;ATU_RS12775;ATU_RS19110;ATU_RS19115	K02300+K02299+K02298+K02297+K02108+K02110+K02109+K02109+K02257+K00937+K00407+K03885+K02114+K02112+K02115+K02111+K02113+K00425+K00426
Metabolism	Metabolism of cofactors and vitamins	Biotin metabolism	10	27	0.334161	1	ko00780	ATU_RS00720;ATU_RS05420;ATU_RS05430;ATU_RS06330;ATU_RS07840;ATU_RS13915;ATU_RS17000;ATU_RS18660;ATU_RS18670;ATU_RS22640	K00647+K00059+K09458+K03524+K09458+K00059+K00059+K00652+K00833+K00059
Metabolism	Lipid metabolism	Biosynthesis of unsaturated fatty acids	2	4	0.375856	1	ko01040	ATU_RS09740;ATU_RS13410	K10806+K10805
Genetic Information Processing	Transcription	RNA polymerase	2	4	0.375856	1	ko03020	ATU_RS09395;ATU_RS09565	K03040+K03043
Metabolism	Metabolism of other amino acids	Phosphonate and phosphinate metabolism	3	7	0.38845	1	ko00440	ATU_RS00840;ATU_RS00865;ATU_RS07365	K05780+K06166+K06167
Metabolism	Metabolism of terpenoids and polyketides	Limonene and pinene degradation	3	7	0.38845	1	ko00903	ATU_RS02475;ATU_RS15740;ATU_RS18410	K01782+K00128+K00128
Metabolism	Carbohydrate metabolism	C5-Branched dibasic acid metabolism	4	10	0.392251	1	ko00660	ATU_RS09945;ATU_RS10390;ATU_RS13585;ATU_RS13590	K01652+K01652+K01704+K00052
Metabolism	Energy metabolism	Nitrogen metabolism	8	23	0.44596	1	ko00910	ATU_RS00695;ATU_RS00920;ATU_RS02000;ATU_RS10460;ATU_RS11775;ATU_RS18195;ATU_RS20535;ATU_RS20670	K00265+K01915+K00459+K01915+K01915+K15576+K00368+K02568
Metabolism	Metabolism of other amino acids	Glutathione metabolism	10	30	0.485349	1	ko00480	ATU_RS01485;ATU_RS06880;ATU_RS07910;ATU_RS09150;ATU_RS18220;ATU_RS22705;ATU_RS22710;ATU_RS24650;ATU_RS26305;ATU_RS26310	K01920+K00799+K00383+K00799+K07160+K00033+K00036+K00799+K00681+K00799
Genetic Information Processing	Replication and repair	Non-homologous end-joining	3	8	0.487784	1	ko03450	ATU_RS24185;ATU_RS24190;ATU_RS24195	K10979+K10979+K01971
Metabolism	Metabolism of other amino acids	D-Amino acid metabolism	7	21	0.512316	1	ko00470	ATU_RS09130;ATU_RS12235;ATU_RS15050;ATU_RS15210;ATU_RS15215;ATU_RS15560;ATU_RS21955	K01776+K00824+K13877+K01775+K00285+K00285+K21060
Metabolism	Xenobiotics biodegradation and metabolism	Polycyclic aromatic hydrocarbon degradation	1	2	0.531698	1	ko00624	ATU_RS21285	K00448
Metabolism	Biosynthesis of other secondary metabolites	Monobactam biosynthesis	5	15	0.537914	1	ko00261	ATU_RS04425;ATU_RS12195;ATU_RS19500;ATU_RS19575;ATU_RS24275	K01714+K01714+K00928+K01714+K01714
Metabolism	Biosynthesis of other secondary metabolites	Prodigiosin biosynthesis	5	15	0.537914	1	ko00333	ATU_RS05415;ATU_RS05420;ATU_RS13915;ATU_RS17000;ATU_RS22640	K00645+K00059+K00059+K00059+K00059
Metabolism	Global and overview maps	Fatty acid metabolism	14	44	0.542716	1	ko01212	ATU_RS00720;ATU_RS02470;ATU_RS02475;ATU_RS03605;ATU_RS05415;ATU_RS05420;ATU_RS05430;ATU_RS05820;ATU_RS07840;ATU_RS12520;ATU_RS13915;ATU_RS17000;ATU_RS18235;ATU_RS22640	K00647+K00626+K01782+K00249+K00645+K00059+K09458+K00648+K09458+K00249+K00059+K00059+K11263+K00059
Metabolism	Carbohydrate metabolism	Galactose metabolism	9	28	0.544968	1	ko00052	ATU_RS02925;ATU_RS03465;ATU_RS06940;ATU_RS14595;ATU_RS14605;ATU_RS14610;ATU_RS18920;ATU_RS19610;ATU_RS21880	K01187+K01631+K01684+K21620+K21621+K21622+K00963+K01684+K07406
Metabolism	Metabolism of cofactors and vitamins	Thiamine metabolism	4	12	0.555287	1	ko00730	ATU_RS08935;ATU_RS11375;ATU_RS12505;ATU_RS13230	K04487+K03153+K03153+K00949
Metabolism	Amino acid metabolism	Alanine, aspartate and glutamate metabolism	12	38	0.560709	1	ko00250	ATU_RS00695;ATU_RS00920;ATU_RS08750;ATU_RS10460;ATU_RS10595;ATU_RS10640;ATU_RS11775;ATU_RS14010;ATU_RS16200;ATU_RS17645;ATU_RS17655;ATU_RS19430	K00265+K01915+K00820+K01915+K01956+K01955+K01915+K13051+K00135+K01424+K01744+K13821
Environmental Information Processing	Membrane transport	Bacterial secretion system	14	45	0.58282	1	ko03070	ATU_RS01845;ATU_RS07700;ATU_RS07705;ATU_RS08345;ATU_RS13140;ATU_RS16305;ATU_RS16915;ATU_RS20345;ATU_RS22815;ATU_RS23605;ATU_RS23835;ATU_RS24700;ATU_RS24705;ATU_RS24740	K03217+K12257+K03210+K03118+K03106+K03070+K11904+K11907+K03205+K03205+K03195+K03198+K03199+K03195
Metabolism	Xenobiotics biodegradation and metabolism	Benzoate degradation	9	29	0.594441	1	ko00362	ATU_RS02470;ATU_RS02475;ATU_RS12325;ATU_RS12330;ATU_RS21285;ATU_RS21295;ATU_RS21300;ATU_RS21325;ATU_RS21330	K00626+K01782+K20941+K20942+K00448+K01607+K01055+K01031+K01032
Metabolism	Lipid metabolism	Fatty acid degradation	7	23	0.624213	1	ko00071	ATU_RS02470;ATU_RS02475;ATU_RS03605;ATU_RS08185;ATU_RS12520;ATU_RS15740;ATU_RS18410	K00626+K01782+K00249+K00121+K00249+K00128+K00128
Metabolism	Lipid metabolism	Fatty acid biosynthesis	10	33	0.62726	1	ko00061	ATU_RS00720;ATU_RS05415;ATU_RS05420;ATU_RS05430;ATU_RS05820;ATU_RS07840;ATU_RS13915;ATU_RS17000;ATU_RS18235;ATU_RS22640	K00647+K00645+K00059+K09458+K00648+K09458+K00059+K00059+K11263+K00059
Metabolism	Metabolism of other amino acids	beta-Alanine metabolism	4	13	0.627446	1	ko00410	ATU_RS02475;ATU_RS15740;ATU_RS16125;ATU_RS18410	K01782+K00128+K01918+K00128
Metabolism	Carbohydrate metabolism	Glyoxylate and dicarboxylate metabolism	19	63	0.643253	1	ko00630	ATU_RS00920;ATU_RS02470;ATU_RS02990;ATU_RS03265;ATU_RS03275;ATU_RS03430;ATU_RS07070;ATU_RS07640;ATU_RS10460;ATU_RS11775;ATU_RS13360;ATU_RS18235;ATU_RS20200;ATU_RS20205;ATU_RS22075;ATU_RS22080;ATU_RS22085;ATU_RS22090;ATU_RS22785	K01915+K00626+K01637+K00104+K11473+K01091+K00382+K00123+K01915+K01915+K01895+K11263+K00600+K01433+K00127+K00124+K00123+K00126+K01647
Cellular Processes	Cell growth and death	Cell cycle - Caulobacter	8	27	0.656778	1	ko04112	ATU_RS01555;ATU_RS04540;ATU_RS05370;ATU_RS06215;ATU_RS06220;ATU_RS06810;ATU_RS11075;ATU_RS16720	K02313+K11357+K02314+K03544+K01338+K11749+K01358+K13589
Metabolism	Metabolism of other amino acids	Selenocompound metabolism	3	10	0.658271	1	ko00450	ATU_RS08915;ATU_RS10680;ATU_RS15070	K11717+K00384+K01042
Environmental Information Processing	Membrane transport	ABC transporters	108	351	0.660581	1	ko02010	ATU_RS00305;ATU_RS00895;ATU_RS00900;ATU_RS00905;ATU_RS00910;ATU_RS00935;ATU_RS00965;ATU_RS01460;ATU_RS01475;ATU_RS01880;ATU_RS01960;ATU_RS01965;ATU_RS02025;ATU_RS02030;ATU_RS02920;ATU_RS03700;ATU_RS04395;ATU_RS04400;ATU_RS04405;ATU_RS05270;ATU_RS07500;ATU_RS07505;ATU_RS07510;ATU_RS07770;ATU_RS09830;ATU_RS10935;ATU_RS11120;ATU_RS11125;ATU_RS11755;ATU_RS11805;ATU_RS11820;ATU_RS11830;ATU_RS12220;ATU…	K10552+K13893+K13894+K13895+K13896+K05846+K02012+K05813+K05816+K10112+K02012+K02011+K02037+K02038+K10234+K16784+K02000+K02001+K02002+K24821+K09816+K09817+K09815+K09970+K02011+K18893+K02000+K02001+K11961+K01999+K01995+K01997+K10112+K10439+K10440+K10112+K05816+K10111+K10227+K10228+K10229+K10111+K05816+K10441+K10820+K10237+K10238+K17316+K17315+K17214+K10559+K10562+K10561+K02046+K02048+K10439+K10440+…
Metabolism	Amino acid metabolism	Glycine, serine and threonine metabolism	16	54	0.671433	1	ko00260	ATU_RS03885;ATU_RS04075;ATU_RS04080;ATU_RS05955;ATU_RS07070;ATU_RS18995;ATU_RS19005;ATU_RS19010;ATU_RS19015;ATU_RS19500;ATU_RS20180;ATU_RS20185;ATU_RS20190;ATU_RS20195;ATU_RS20200;ATU_RS22335	K01733+K00130+K00108+K01754+K00382+K00303+K00304+K00302+K00305+K00928+K00303+K00304+K00302+K00305+K00600+K01754
Metabolism	Amino acid metabolism	Lysine degradation	7	24	0.674437	1	ko00310	ATU_RS02470;ATU_RS02475;ATU_RS07070;ATU_RS12235;ATU_RS15740;ATU_RS16200;ATU_RS18410	K00626+K01782+K00382+K00824+K00128+K00135+K00128
Metabolism	Metabolism of other amino acids	Taurine and hypotaurine metabolism	1	3	0.67965	1	ko00430	ATU_RS26305	K00681
Metabolism	Lipid metabolism	Sphingolipid metabolism	1	3	0.67965	1	ko00600	ATU_RS21880	K07406
Metabolism	Xenobiotics biodegradation and metabolism	Toluene degradation	1	3	0.67965	1	ko00623	ATU_RS24880	K00055
Environmental Information Processing	Signal transduction	Two-component system	36	120	0.681929	1	ko02020	ATU_RS00920;ATU_RS01555;ATU_RS01860;ATU_RS02045;ATU_RS02470;ATU_RS02530;ATU_RS02555;ATU_RS02670;ATU_RS02685;ATU_RS02760;ATU_RS02790;ATU_RS03165;ATU_RS04540;ATU_RS04850;ATU_RS05090;ATU_RS06115;ATU_RS06120;ATU_RS07120;ATU_RS07130;ATU_RS07135;ATU_RS07580;ATU_RS08665;ATU_RS09335;ATU_RS10460;ATU_RS10845;ATU_RS11775;ATU_RS12745;ATU_RS15235;ATU_RS16720;ATU_RS17620;ATU_RS17630;ATU_RS19110;ATU_RS19115;ATU…	K01915+K02313+K03406+K07657+K00626+K03406+K03412+K02406+K02406+K02556+K02406+K03406+K11357+K04771+K03406+K01991+K16692+K07708+K13598+K13599+K00407+K04751+K03406+K01915+K03406+K01915+K03406+K10125+K13589+K07646+K01547+K00425+K00426+K10004+K03406+K03406
Metabolism	Energy metabolism	Methane metabolism	9	31	0.684812	1	ko00680	ATU_RS07640;ATU_RS08185;ATU_RS13360;ATU_RS19735;ATU_RS20200;ATU_RS22075;ATU_RS22080;ATU_RS22085;ATU_RS22090	K00123+K00121+K01895+K22086+K00600+K00127+K00124+K00123+K00126
Metabolism	Metabolism of cofactors and vitamins	Vitamin B6 metabolism	2	7	0.703093	1	ko00750	ATU_RS03885;ATU_RS09885	K01733+K03474
Metabolism	Glycan biosynthesis and metabolism	O-Antigen nucleotide sugar biosynthesis	6	22	0.741582	1	ko00541	ATU_RS05910;ATU_RS12570;ATU_RS18920;ATU_RS19390;ATU_RS19395;ATU_RS22530	K00523+K13015+K00963+K08679+K00012+K01790
Metabolism	Carbohydrate metabolism	Inositol phosphate metabolism	4	15	0.747544	1	ko00562	ATU_RS17420;ATU_RS21145;ATU_RS21150;ATU_RS21155	K01092+K03337+K03335+K03336
Metabolism	Amino acid metabolism	Tryptophan metabolism	5	19	0.766251	1	ko00380	ATU_RS02470;ATU_RS02475;ATU_RS07070;ATU_RS15740;ATU_RS18410	K00626+K01782+K00382+K00128+K00128
Metabolism	Xenobiotics biodegradation and metabolism	Caprolactam degradation	1	4	0.780915	1	ko00930	ATU_RS02475	K01782
Genetic Information Processing	Replication and repair	Base excision repair	4	16	0.795341	1	ko03410	ATU_RS01540;ATU_RS03930;ATU_RS10655;ATU_RS13435	K10563+K03575+K21929+K01142
Metabolism	Amino acid metabolism	Phenylalanine, tyrosine and tryptophan biosynthesis	6	24	0.819196	1	ko00400	ATU_RS00015;ATU_RS00085;ATU_RS00480;ATU_RS06570;ATU_RS20100;ATU_RS21250	K00014+K01817+K04518+K03786+K00014+K00014
Metabolism	Amino acid metabolism	Valine, leucine and isoleucine degradation	9	35	0.824333	1	ko00280	ATU_RS02470;ATU_RS02475;ATU_RS03605;ATU_RS07070;ATU_RS12520;ATU_RS15740;ATU_RS18235;ATU_RS18410;ATU_RS19305	K00626+K01782+K00249+K00382+K00249+K00128+K11263+K00128+K01907
Metabolism	Global and overview maps	2-Oxocarboxylic acid metabolism	7	28	0.83032	1	ko01210	ATU_RS09945;ATU_RS10390;ATU_RS11045;ATU_RS13585;ATU_RS13590;ATU_RS19500;ATU_RS22785	K01652+K01652+K01649+K01704+K00052+K00928+K01647
Genetic Information Processing	Replication and repair	Nucleotide excision repair	2	9	0.830976	1	ko03420	ATU_RS05575;ATU_RS07470	K03703+K03701
Metabolism	Amino acid metabolism	Phenylalanine metabolism	4	17	0.835568	1	ko00360	ATU_RS12235;ATU_RS15215;ATU_RS15560;ATU_RS24880	K00824+K00285+K00285+K00055
Metabolism	Lipid metabolism	Glycerolipid metabolism	4	17	0.835568	1	ko00561	ATU_RS09875;ATU_RS15740;ATU_RS18410;ATU_RS21880	K13979+K00128+K00128+K07406
Metabolism	Carbohydrate metabolism	Amino sugar and nucleotide sugar metabolism	10	39	0.835793	1	ko00520	ATU_RS00125;ATU_RS05910;ATU_RS08750;ATU_RS12570;ATU_RS14305;ATU_RS17215;ATU_RS18920;ATU_RS19390;ATU_RS19395;ATU_RS22715	K00992+K00523+K00820+K13015+K01209+K03431+K00963+K08679+K00012+K00886
Metabolism	Amino acid metabolism	Lysine biosynthesis	5	21	0.842665	1	ko00300	ATU_RS04425;ATU_RS12195;ATU_RS19500;ATU_RS19575;ATU_RS24275	K01714+K01714+K00928+K01714+K01714
Metabolism	Metabolism of cofactors and vitamins	Pantothenate and CoA biosynthesis	5	21	0.842665	1	ko00770	ATU_RS09945;ATU_RS10390;ATU_RS15740;ATU_RS16125;ATU_RS18410	K01652+K01652+K00128+K01918+K00128
Metabolism	Metabolism of terpenoids and polyketides	Geraniol degradation	1	5	0.850208	1	ko00281	ATU_RS02475	K01782
Metabolism	Xenobiotics biodegradation and metabolism	Xylene degradation	1	5	0.850208	1	ko00622	ATU_RS24880	K00055
Metabolism	Xenobiotics biodegradation and metabolism	Naphthalene degradation	1	5	0.850208	1	ko00626	ATU_RS08185	K00121
Metabolism	Metabolism of terpenoids and polyketides	Terpenoid backbone biosynthesis	3	14	0.868338	1	ko00900	ATU_RS02470;ATU_RS03095;ATU_RS13250	K00626+K00919+K00795
Genetic Information Processing	Replication and repair	DNA replication	4	18	0.868962	1	ko03030	ATU_RS01440;ATU_RS03550;ATU_RS05370;ATU_RS06360	K02338+K03470+K02314+K02337
Metabolism	Metabolism of cofactors and vitamins	Nicotinate and nicotinamide metabolism	5	22	0.872395	1	ko00760	ATU_RS10090;ATU_RS13525;ATU_RS16200;ATU_RS19140;ATU_RS19150	K08281+K00969+K00135+K00767+K03517
Metabolism	Global and overview maps	Degradation of aromatic compounds	5	22	0.872395	1	ko01220	ATU_RS08185;ATU_RS21285;ATU_RS21295;ATU_RS21300;ATU_RS24880	K00121+K00448+K01607+K01055+K00055
Genetic Information Processing	Folding, sorting and degradation	Sulfur relay system	2	10	0.874152	1	ko04122	ATU_RS08935;ATU_RS17185	K04487+K00566
Metabolism	Carbohydrate metabolism	Pyruvate metabolism	13	52	0.883487	1	ko00620	ATU_RS01905;ATU_RS02470;ATU_RS04000;ATU_RS07070;ATU_RS08185;ATU_RS09875;ATU_RS10850;ATU_RS11045;ATU_RS11970;ATU_RS13360;ATU_RS15740;ATU_RS18235;ATU_RS18410	K18118+K00626+K00116+K00382+K00121+K13979+K00138+K01649+K01759+K01895+K00128+K11263+K00128
Metabolism	Metabolism of terpenoids and polyketides	Polyketide sugar unit biosynthesis	1	6	0.89761	1	ko00523	ATU_RS22530	K01790
Cellular Processes	Cellular community - prokaryotes	Biofilm formation - Pseudomonas aeruginosa	3	15	0.898537	1	ko02025	ATU_RS01900;ATU_RS18740;ATU_RS20345	K03651+K01768+K11907
Metabolism	Carbohydrate metabolism	Butanoate metabolism	8	35	0.906869	1	ko00650	ATU_RS01905;ATU_RS02470;ATU_RS02475;ATU_RS09945;ATU_RS10390;ATU_RS16200;ATU_RS19305;ATU_RS22240	K18118+K00626+K01782+K01652+K01652+K00135+K01907+K00004
Metabolism	Carbohydrate metabolism	Starch and sucrose metabolism	5	24	0.91776	1	ko00500	ATU_RS02925;ATU_RS18240;ATU_RS18920;ATU_RS21030;ATU_RS22700	K01187+K01176+K00963+K05350+K01178
Metabolism	Carbohydrate metabolism	Glycolysis / Gluconeogenesis	8	36	0.922968	1	ko00010	ATU_RS07070;ATU_RS08185;ATU_RS09875;ATU_RS10850;ATU_RS13360;ATU_RS15740;ATU_RS18410;ATU_RS22715	K00382+K00121+K13979+K00138+K01895+K00128+K00128+K00886
Metabolism	Metabolism of cofactors and vitamins	Folate biosynthesis	4	21	0.936438	1	ko00790	ATU_RS08220;ATU_RS08315;ATU_RS08565;ATU_RS13030	K01665+K03752+K01495+K01724
Metabolism	Xenobiotics biodegradation and metabolism	Chloroalkane and chloroalkene degradation	3	17	0.940948	1	ko00625	ATU_RS08185;ATU_RS15740;ATU_RS18410	K00121+K00128+K00128
Metabolism	Amino acid metabolism	Arginine biosynthesis	5	26	0.948269	1	ko00220	ATU_RS00920;ATU_RS02060;ATU_RS10460;ATU_RS11775;ATU_RS18705	K01915+K00611+K01915+K01915+K01476
Metabolism	Glycan biosynthesis and metabolism	Lipopolysaccharide biosynthesis	2	13	0.950012	1	ko00540	ATU_RS10180;ATU_RS18770	K02535+K03760
Cellular Processes	Cellular community - prokaryotes	Biofilm formation - Vibrio cholerae	1	8	0.952197	1	ko05111	ATU_RS18915	K16554
Metabolism	Amino acid metabolism	Tyrosine metabolism	3	18	0.955345	1	ko00350	ATU_RS08185;ATU_RS16200;ATU_RS24880	K00121+K00135+K00055
Metabolism	Global and overview maps	Biosynthesis of amino acids	34	134	0.957235	1	ko01230	ATU_RS00015;ATU_RS00085;ATU_RS00480;ATU_RS00695;ATU_RS00920;ATU_RS01350;ATU_RS02060;ATU_RS03335;ATU_RS03885;ATU_RS04425;ATU_RS05955;ATU_RS06570;ATU_RS09945;ATU_RS10390;ATU_RS10460;ATU_RS10780;ATU_RS10820;ATU_RS11045;ATU_RS11775;ATU_RS12195;ATU_RS13530;ATU_RS13535;ATU_RS13585;ATU_RS13590;ATU_RS18705;ATU_RS19500;ATU_RS19575;ATU_RS20100;ATU_RS20200;ATU_RS20930;ATU_RS21250;ATU_RS22335;ATU_RS22785;ATU…	K00014+K01817+K04518+K00265+K01915+K01243+K00611+K02502+K01733+K01714+K01754+K03786+K01652+K01652+K01915+K00286+K00948+K01649+K01915+K01714+K00147+K00931+K01704+K00052+K01476+K00928+K01714+K00014+K00600+K00616+K00014+K01754+K01647+K01714
Metabolism	Biosynthesis of other secondary metabolites	Streptomycin biosynthesis	2	14	0.963624	1	ko00521	ATU_RS17420;ATU_RS22530	K01092+K01790
Genetic Information Processing	Replication and repair	Mismatch repair	3	19	0.966406	1	ko03430	ATU_RS01440;ATU_RS01655;ATU_RS06360	K02338+K03555+K02337
Metabolism	Carbohydrate metabolism	Propanoate metabolism	5	28	0.968147	1	ko00640	ATU_RS02475;ATU_RS07070;ATU_RS13360;ATU_RS18050;ATU_RS18235	K01782+K00382+K01895+K18471+K11263
Metabolism	Carbohydrate metabolism	Fructose and mannose metabolism	4	24	0.970754	1	ko00051	ATU_RS16135;ATU_RS16345;ATU_RS17760;ATU_RS17775	K01820+K00064+K21883+K00064
Metabolism	Metabolism of cofactors and vitamins	Porphyrin metabolism	8	42	0.977681	1	ko00860	ATU_RS03795;ATU_RS07860;ATU_RS10395;ATU_RS13640;ATU_RS13645;ATU_RS13680;ATU_RS13685;ATU_RS20980	K02257+K02495+K07226+K03394+K06042+K02227+K02225+K01885
Metabolism	Energy metabolism	Sulfur metabolism	8	42	0.977681	1	ko00920	ATU_RS02075;ATU_RS04025;ATU_RS06995;ATU_RS15875;ATU_RS16220;ATU_RS16225;ATU_RS19930;ATU_RS23425	K10764+K00390+K20036+K04091+K02046+K02048+K15555+K15553
Metabolism	Metabolism of cofactors and vitamins	Ubiquinone and other terpenoid-quinone biosynthesis	1	10	0.977705	1	ko00130	ATU_RS08790	K03185
Metabolism	Nucleotide metabolism	Purine metabolism	15	70	0.979711	1	ko00230	ATU_RS00335;ATU_RS00340;ATU_RS01345;ATU_RS01900;ATU_RS03055;ATU_RS03175;ATU_RS04995;ATU_RS05445;ATU_RS05540;ATU_RS05625;ATU_RS05630;ATU_RS10820;ATU_RS13745;ATU_RS18740;ATU_RS26260	K00525+K00526+K01951+K03651+K00088+K01945+K01241+K00942+K00940+K11175+K01933+K00948+K00602+K01768+K13483
Metabolism	Amino acid metabolism	Histidine metabolism	3	21	0.981248	1	ko00340	ATU_RS03335;ATU_RS15740;ATU_RS18410	K02502+K00128+K00128
Genetic Information Processing	Replication and repair	Homologous recombination	3	21	0.981248	1	ko03440	ATU_RS01440;ATU_RS06360;ATU_RS17295	K02338+K02337+K01159
Metabolism	Carbohydrate metabolism	Citrate cycle (TCA cycle)	4	26	0.982982	1	ko00020	ATU_RS01905;ATU_RS04000;ATU_RS07070;ATU_RS22785	K18118+K00116+K00382+K01647
Metabolism	Carbohydrate metabolism	Pentose phosphate pathway	5	32	0.988564	1	ko00030	ATU_RS02950;ATU_RS10820;ATU_RS20930;ATU_RS22705;ATU_RS22710	K01057+K00948+K00616+K00033+K00036
Metabolism	Global and overview maps	Carbon metabolism	26	115	0.989065	1	ko01200	ATU_RS01905;ATU_RS02470;ATU_RS02475;ATU_RS02900;ATU_RS02950;ATU_RS02990;ATU_RS04000;ATU_RS05955;ATU_RS07070;ATU_RS07640;ATU_RS08185;ATU_RS10365;ATU_RS10820;ATU_RS13360;ATU_RS18235;ATU_RS20200;ATU_RS20930;ATU_RS22075;ATU_RS22080;ATU_RS22085;ATU_RS22090;ATU_RS22335;ATU_RS22705;ATU_RS22710;ATU_RS22715;ATU_RS22785	K18118+K00626+K01782+K01491+K01057+K01637+K00116+K01754+K00382+K00123+K00121+K00297+K00948+K01895+K11263+K00600+K00616+K00127+K00124+K00123+K00126+K01754+K00033+K00036+K00886+K01647
Metabolism	Metabolism of cofactors and vitamins	Riboflavin metabolism	1	12	0.989612	1	ko00740	ATU_RS05780	K00794
Metabolism	Amino acid metabolism	Cysteine and methionine metabolism	5	34	0.993307	1	ko00270	ATU_RS01350;ATU_RS01485;ATU_RS02075;ATU_RS19500;ATU_RS23210	K01243+K01920+K10764+K00928+K22955
Metabolism	Energy metabolism	Carbon fixation pathways in prokaryotes	4	30	0.994504	1	ko00720	ATU_RS02470;ATU_RS02900;ATU_RS10365;ATU_RS13360	K00626+K01491+K00297+K01895
Metabolism	Lipid metabolism	Glycerophospholipid metabolism	2	22	0.997458	1	ko00564	ATU_RS12900;ATU_RS16595	K00057+K00111
Cellular Processes	Cellular community - prokaryotes	Biofilm formation - Escherichia coli	2	24	0.998724	1	ko02026	ATU_RS06115;ATU_RS10145	K01991+K03566
Metabolism	Global and overview maps	Microbial metabolism in diverse environments	66	282	0.999588	1	ko01120	ATU_RS00695;ATU_RS00920;ATU_RS01905;ATU_RS02470;ATU_RS02475;ATU_RS02900;ATU_RS02950;ATU_RS02990;ATU_RS03265;ATU_RS03275;ATU_RS03885;ATU_RS04000;ATU_RS04025;ATU_RS04425;ATU_RS06940;ATU_RS07070;ATU_RS07640;ATU_RS08185;ATU_RS09875;ATU_RS10365;ATU_RS10460;ATU_RS10695;ATU_RS10820;ATU_RS10850;ATU_RS11775;ATU_RS12195;ATU_RS12325;ATU_RS12330;ATU_RS13360;ATU_RS15740;ATU_RS16135;ATU_RS16200;ATU_RS16345;ATU…	K00265+K01915+K18118+K00626+K01782+K01491+K01057+K01637+K00104+K11473+K01733+K00116+K00390+K01714+K01684+K00382+K00123+K00121+K13979+K00297+K01915+K10680+K00948+K00138+K01915+K01714+K20941+K20942+K01895+K00128+K01820+K00135+K00064+K21883+K00064+K11263+K00128+K00928+K01714+K01684+K22086+K00600+K00368+K02568+K00616+K01885+K03337+K03335+K03336+K00448+K01607+K01055+K01031+K01032+K00127+K00124+K00123+…
Metabolism	Glycan biosynthesis and metabolism	Peptidoglycan biosynthesis	1	21	0.99967	1	ko00550	ATU_RS07390	K07258
Metabolism	Global and overview maps	Biosynthesis of secondary metabolites	87	364	0.999865	1	ko01110	ATU_RS00015;ATU_RS00085;ATU_RS00480;ATU_RS00695;ATU_RS01905;ATU_RS02060;ATU_RS02470;ATU_RS02475;ATU_RS02925;ATU_RS02950;ATU_RS02990;ATU_RS03055;ATU_RS03095;ATU_RS03175;ATU_RS03265;ATU_RS03275;ATU_RS03335;ATU_RS03430;ATU_RS03605;ATU_RS03795;ATU_RS03885;ATU_RS04000;ATU_RS04425;ATU_RS05415;ATU_RS05420;ATU_RS05540;ATU_RS05625;ATU_RS05630;ATU_RS05780;ATU_RS05955;ATU_RS06570;ATU_RS07070;ATU_RS07860;ATU…	K00014+K01817+K04518+K00265+K18118+K00611+K00626+K01782+K01187+K01057+K01637+K00088+K00919+K01945+K00104+K11473+K02502+K01091+K00249+K02257+K01733+K00116+K01714+K00645+K00059+K00940+K11175+K01933+K00794+K01754+K03786+K00382+K02495+K00121+K03185+K13979+K01652+K00791+K01652+K07226+K00286+K00948+K00138+K01649+K01714+K00249+K00057+K00795+K01895+K00147+K00931+K01704+K00052+K00602+K00059+K13051+K00128+…
Metabolism	Global and overview maps	Metabolic pathways	245	929	1	1	ko01100	ATU_RS00015;ATU_RS00085;ATU_RS00125;ATU_RS00335;ATU_RS00340;ATU_RS00480;ATU_RS00625;ATU_RS00640;ATU_RS00670;ATU_RS00675;ATU_RS00680;ATU_RS00685;ATU_RS00695;ATU_RS00720;ATU_RS00840;ATU_RS00865;ATU_RS00920;ATU_RS01345;ATU_RS01350;ATU_RS01485;ATU_RS01505;ATU_RS01765;ATU_RS01900;ATU_RS01905;ATU_RS01920;ATU_RS01925;ATU_RS02000;ATU_RS02060;ATU_RS02075;ATU_RS02085;ATU_RS02470;ATU_RS02475;ATU_RS02900;ATU…	K00014+K01817+K00992+K00525+K00526+K04518+K01489+K00758+K02300+K02299+K02298+K02297+K00265+K00647+K05780+K06166+K01915+K01951+K01243+K01920+K01520+K00604+K03651+K18118+K01465+K00762+K00459+K00611+K10764+K01494+K00626+K01782+K01491+K01187+K01057+K01637+K00088+K00919+K01945+K00104+K11473+K02502+K01091+K01631+K02108+K02110+K02109+K02109+K00249+K02257+K01733+K00116+K00390+K00130+K00108+K01714+K01241+…
