# Supplementary material for: Transcriptomic Analysis of the Negative Effect of Epigallocatechin-3-Gallate from Tea Plant (Camellia sinensis) on Agrobacterium-Mediated Transformation Efficiency
Source: Curr Issues Mol Biol. 2025 Mar 8;47(3):178. doi: 10.3390/cimb47030178 (PMC11941606; doi:10.3390/cimb47030178)
Supplement: Supplementary file 1 [file cimb-47-00178-s001.zip › cimb-3453937-supplementary/Table/Table S6.xlsx]

## Sheet: Table S6 B
Supplementary Table S6 B. The expression of DEGs in Bacterial secretion system.
id	C0	C2	C7	C15	T2	T7	T15
ATU_RS23790_ virB1	0.425817	1.19114	0.407806	0.0658021	1.12873	-0.17897	0.450661
ATU_RS23795_ virB2	1.67657	1.05195	3.03797	1.83592	1.70487	2.96717	1.67657
ATU_RS23800_ virB3	2.13969	0.464668	1.02385	3.20633	2.09761	1.11548	1.46467
ATU_RS23805_ virB4	2.91648	3.43607	2.9241	3.40327	3.48156	2.96409	3.07724
ATU_RS23810_ virB5	2.78381	2.24793	3.17419	2.52273	3.68107	2.76907	1.84532
ATU_RS23825_ virB8	2.24691	0.572081	1.39323	1.56884	2.60011	1.05658	1.51096
ATU_RS23830_ virB9	3.77856	2.71296	3.26003	3.54761	3.6837	3.31808	2.90689
ATU_RS23835_ virB10	6.25965	5.3492	6.62459	6.77017	6.62732	6.07182	5.62303
ATU_RS23840_ virB11	5.4794	5.11977	6.00008	5.69293	5.87201	5.77092	5.07867
ATU_RS23875_ virD4	4.61687	4.39415	5.06077	4.93483	5.1286	4.76713	4.37365
ATU_RS24465_ virD4	1.99639	2.65992	3.59056	3.41729	3.08179	3.05543	3.3914
ATU_RS00030_ secB	7.69432	7.2439	8.01714	7.64297	8.00113	7.79483	7.24511
ATU_RS07700_ secDF	6.18527	4.28959	5.99624	6.69762	7.02422	6.47967	5.4384
ATU_RS07950_ secG	7.17076	6.69293	7.03863	7.26916	7.69488	7.33056	6.94708
ATU_RS22815_ traG	1.18692	1.31421	2.24184	3.06235	2.57612	2.26704	1.58976
ATU_RS23605_ traG	10.8495	10.8413	11.2631	10.0155	11.4259	11.2425	11.4015
ATU_RS08355_ tatA	12.0586	12.5358	11.7434	11.9856	10.8137	10.983	11.1371
ATU_RS08350_ tatB	9.74278	10.0727	10.2482	9.60253	9.68453	9.77141	9.85786
ATU_RS08345_ tatC	7.33044	6.99503	7.64489	5.89215	7.37975	7.14316	7.32003
ATU_RS16915_ vgrG1a	7.74562	7.4042	7.28854	6.63546	7.87316	7.85829	7.74153
ATU_RS20365_ vgrG1a	7.1855	5.59962	7.63918	6.67186	8.88831	8.29375	6.72374

## Sheet: Table S6 A
Supplementary Table S6 E. The expression of DEGs in flagellar pathway.
ID	C0	C2	C7	C15	T2	T7	T15
ATU_RS02685_ flaA	10.8332	10.5357	10.2621	9.78259	10.8056	10.1275	10.9048
ATU_RS02675_ flaB	8.22083	6.72501	8.78527	7.88957	9.57254	9.2568	8.00706
ATU_RS02790_ flaD	4.59833	3.15597	5.37978	5.93601	5.66002	4.84214	3.89077
ATU_RS02670_ flaD	5.3755	3.06293	5.31723	5.96247	6.40219	4.95497	4.30281
ATU_RS02715_ flgA	3.5435	2.20581	4.83205	5.32613	5.60397	5.50388	3.38497
ATU_RS02730_ flgC	2.12212	2.3627	4.41256	5.25437	5.58466	5.06824	1.68557
ATU_RS02825_ flgE	5.60496	4.33199	5.79077	6.76576	6.69028	6.05947	4.95652
ATU_RS02750_ flgF	2.24489	1.92726	4.24793	5.36259	5.02931	4.75631	2.25197
ATU_RS02720_ flgG	3.64539	3.08972	5.63324	6.23917	5.95497	5.64222	3.74703
ATU_RS02710_ flgI	3.05311	2.56316	4.76518	5.276	5.44857	4.76695	3.06982
ATU_RS02775_ fliG	3.95264	3.57572	5.70754	5.82248	5.50716	5.11075	3.94579
ATU_RS02765_ fliM	2.33056	1.54761	3.255	4.23522	4.55049	3.74595	2.66145
ATU_RS02770_ fliN	3.0197	3.29082	4.26103	5.89724	5.07667	4.82629	3.49783
ATU_RS02760_ motA	3.6092	3.1375	4.35567	5.60881	4.6151	4.18243	3.46249
ATU_RS02800_ motB	2.44978	0.980635	3.73733	3.8898	4.16912	3.44626	1.38221
ATU_RS02735_ flgB	3.70708	3.47422	5.41616	6.42251	5.96663	5.44051	4.29695
ATU_RS02860_ flhA	1.89012	1.09311	3.2854	3.2854	3.9168	3.15866	1.6477
ATU_RS02780_ flhB	3.22445	2.28293	4.10713	3.55295	4.47681	3.01495	2.46205
ATU_RS02575_ fliF	3.49143	3.6477	4.41841	6.05456	5.55234	5.34353	3.65382
ATU_RS02690_ fliP	5.51054	5.10629	5.96748	6.33848	6.61927	6.11513	5.54617
