# Supplementary material for: Transcriptomic Analysis of the Negative Effect of Epigallocatechin-3-Gallate from Tea Plant (Camellia sinensis) on Agrobacterium-Mediated Transformation Efficiency
Source: Curr Issues Mol Biol. 2025 Mar 8;47(3):178. doi: 10.3390/cimb47030178 (PMC11941606; doi:10.3390/cimb47030178)
Supplement: Supplementary file 1 [file cimb-47-00178-s001.zip › cimb-3453937-supplementary/Table/Table S7 .xlsx]

## Sheet: Sheet1
Supplementary Table S1. Primers used for qRT-PCR analyses.
Classification	Gene	Primer	Sequence (5'-3')
Selected gene	motA	Forward	TGAATATGGCCGCAAGACC
		Reverse	TCATGCCGCCTTGTTTTCG
	kdpD	Forward	TCTGCAAGGGGTTCATCGAG
		Reverse	ATGATCCAGCACCGGGGTAT
	kdpE	Forward	CTGAGGGTCTATGTGCGCC
		Reverse	CCTGCAGGCGGTAACCC
	VirB10	Forward	GAACAAACGGCAGACACAGC
		Reverse	GAAATCGAGATCCCGTGCG
	VirD4	Forward	CGTGGTGCCAGATTTCGGT
		Reverse	CGCGGGTCCATATCGTTG
	TraG2	Forward	CAGATCGTCTTCACCTCGGG
		Reverse	GGTTCCGGTTCCAGTTCGAT
	flaB	Forward	GGACGCTGACATGAACGAAG
		Reverse	GATGCTTTCGGAGTTGCTGT
	flgB	Forward	GAATCGGGCAATTCGGTCGG
		Reverse	GCGATGGAAGGATTTGACGAG
	ATTM	Forward	CTTCCTTGCCTCGACCGTT
		Reverse	GCGTAAAATTCGGGAGCCTT
	EXOY	Forward	TCGTATAAAACCCGCGTGGC
		Reverse	TCAGTAGCTTCCGCGTGACAT
	virB11	Forward	ACCGCAGTTGATGTCATCGT
		Reverse	TCGCCTATTGTCTCACCGC
	flaA	Forward	GGTGTAGGCCGTCTCGTC
		Reverse	CGATCGACAGAGCCTGGATT
Reference gene	gyrB	Forward	CTCACCGACAAACGCCACTC
		Reverse	GCCGCCGTCATACAGCAA
	Atu8171	Forward	TGGAAGAAGCGGAAATCA
		Reverse	AGCGAAACGACGGAGC
	dnaC	Forward	GTTCCGACCTTATCGTGCTG
		Reverse	CGACGCCGCCATTCTT
