# Supplementary material for: Transcriptomic Analysis of the Negative Effect of Epigallocatechin-3-Gallate from Tea Plant (Camellia sinensis) on Agrobacterium-Mediated Transformation Efficiency
Source: Curr Issues Mol Biol. 2025 Mar 8;47(3):178. doi: 10.3390/cimb47030178 (PMC11941606; doi:10.3390/cimb47030178)
Supplement: Supplementary file 1 [file cimb-47-00178-s001.zip › cimb-3453937-supplementary/Table/Table S8.xlsx]

## Sheet: Sheet3
													Supplementary Table S8 A. Ribosomal pathway differential gene expression
id		C0	C2	T2	C7	T7	C15	T15		Symbol	id		ID	C0	C2	C7	C15	T2	T7	T15
ATU_RS19185		608.34	455.933	964.003	594.57	638.027	648.56	448.06	Name	rpsA	ATU_RS19185	ATU_RS19185_	ATU_RS19185_ rpsA	9.24873	8.83268	9.2157	9.3411	9.91289	9.31747	8.80755
ATU_RS06780		158.3	53.7067	401.87	173.293	268.78	320.487	104.28	Name	rpsB	ATU_RS06780	ATU_RS06780_	ATU_RS06780_ rpsB	7.30652	5.74703	7.43707	8.32412	8.65059	8.07028	6.70432
ATU_RS09485		172.98	58.8733	592.077	296.563	456.737	357.6	86.4567	Name	rpsC	ATU_RS09485	ATU_RS09485_	ATU_RS09485_ rpsC	7.43446	5.87954	8.2122	8.4822	9.20964	8.83522	6.43391
ATU_RS09100		170.92	68.9367	678.983	305.09	564.933	403.957	145.627	Name	rpsD	ATU_RS09100	ATU_RS09100_	ATU_RS09100_ rpsD	7.41718	6.1072	8.25309	8.65806	9.40723	9.14194	7.18613
ATU_RS09430		172.663	96.63	332.737	146.227	274.66	481.447	111.333	Name	rpsE	ATU_RS09430	ATU_RS09430_	ATU_RS09430_ rpsE	7.43182	6.5944	7.19206	8.91123	8.37824	8.1015	6.79874
ATU_RS05405		94.4633	44.3767	191.47	137.383	214.283	386.357	59.4033	Name	rpsF	ATU_RS05405	ATU_RS05405_	ATU_RS05405_ rpsF	6.56168	5.47173	7.10206	8.59379	7.58097	7.74338	5.89247
ATU_RS09535		121.473	48.1467	296.003	139.933	249.113	403.813	97.84	Name	rpsG	ATU_RS09535	ATU_RS09535_	ATU_RS09535_ rpsG	6.9245	5.58936	7.1286	8.65754	8.20947	7.96066	6.61235
ATU_RS09445		201.047	97.2533	412.813	152.137	307.853	427.387	157.463	Name	rpsH	ATU_RS09445	ATU_RS09445_	ATU_RS09445_ rpsH	7.65139	6.60368	7.24922	8.7394	8.68935	8.2661	7.29887
ATU_RS06155		104.94	64.0433	392.4	213.933	391.857	404.087	86.1067	Name	rpsI	ATU_RS06155	ATU_RS06155_	ATU_RS06155_ rpsI	6.71342	6.00098	7.74102	8.65852	8.61618	8.61418	6.42805
ATU_RS09520		158.907	81.0433	385.07	230.707	344.287	455.073	84.8033	Name	rpsJ	ATU_RS09520	ATU_RS09520_	ATU_RS09520_ rpsJ	7.31204	6.34062	7.84992	8.82996	8.58898	8.42747	6.40605
ATU_RS09400		111.933	44.94	325.733	167.353	272.907	375.57	68.4767	Name	rpsK	ATU_RS09400	ATU_RS09400_	ATU_RS09400_ rpsK	6.8065	5.48993	7.38675	8.55294	8.34755	8.09226	6.09754
ATU_RS09540		250.48	87.04	578.697	294.843	468.73	721.823	150.43	Name	rpsL	ATU_RS09540	ATU_RS09540_	ATU_RS09540_ rpsL	7.96855	6.44361	8.2038	9.4955	9.17666	8.87261	7.23295
ATU_RS09405		208.01	79.1067	575.323	314.29	398.437	340.153	116.143	Name	rpsM	ATU_RS09405	ATU_RS09405_	ATU_RS09405_ rpsM	7.70051	6.30573	8.29595	8.41004	9.16823	8.63821	6.85976
ATU_RS09450		147.033	80.0333	288.787	123.603	230.257	359.157	113.9	Name	rpsN	ATU_RS09450	ATU_RS09450_	ATU_RS09450_ rpsN	7.2	6.32253	6.94957	8.48847	8.17386	7.8471	6.83162
ATU_RS13150		208.077	126.703	208.207	149.15	155.623	166.223	124.54	Name	rpsP	ATU_RS13150	ATU_RS13150_	ATU_RS13150_ rpsP	7.70097	6.98531	7.22062	7.37698	7.70187	7.28191	6.96047
ATU_RS09470		70.21	19.6967	111.567	41.6567	77.9667	139.453	23.6067	Name	rpsQ	ATU_RS09470	ATU_RS09470_	ATU_RS09470_ rpsQ	6.1336	4.29988	5.38048	7.12364	6.80176	6.28479	4.56112
ATU_RS05400		61.3867	22.31	116.25	77.22	112.997	217.887	30.88	Name	rpsR	ATU_RS05400	ATU_RS05400_	ATU_RS05400_ rpsR	5.93985	4.47962	6.2709	7.76743	6.86109	6.82014	4.9486
ATU_RS09495		109.633	39.1667	323.337	133.057	243.253	275.587	60.2267	Name	rpsS	ATU_RS09495	ATU_RS09495_	ATU_RS09495_ rpsS	6.77654	5.29155	7.0559	8.10636	8.33689	7.92632	5.91233
ATU_RS18990		95.26	71.0367	259.887	123.043	189.01	169.397	74.5333	Name	rpsU1	ATU_RS18990	ATU_RS18990_	ATU_RS18990_ rpsU1	6.5738	6.15049	6.94302	7.40426	8.02174	7.56232	6.21981
ATU_RS14395		463.137	88.67	434.097	665.813	276.687	202.333	89.9833	Name	rpsU2	ATU_RS14395	ATU_RS14395_	ATU_RS14395_ rpsU2	8.85529	6.47037	9.37897	7.66059	8.76187	8.11211	6.49159
ATU_RS09580		225.543	85.8567	520.557	253.103	378.967	481.903	140.9	Name	rplA	ATU_RS09580	ATU_RS09580_	ATU_RS09580_ rplA	7.81726	6.42386	7.98358	8.9126	9.02391	8.56593	7.13853
ATU_RS09500		236.217	98.31	743.047	353.093	600.22	604.11	141.743	Name	rplB	ATU_RS09500	ATU_RS09500_	ATU_RS09500_ rplB	7.88397	6.61927	8.46391	9.23867	9.53731	9.22935	7.14714
ATU_RS09515		157.867	83.06	469.387	210.913	357.807	561.9	104.377	Name	rplC	ATU_RS09515	ATU_RS09515_	ATU_RS09515_ rplC	7.30256	6.37608	7.72051	9.13417	8.87463	8.48304	6.70566
ATU_RS09510		141.967	74.09	447.81	259.503	373.44	433.377	90.03	Name	rplD	ATU_RS09510	ATU_RS09510_	ATU_RS09510_ rplD	7.14941	6.21121	8.01961	8.75948	8.80674	8.54473	6.49233
ATU_RS09455		253.42	114.4	464.477	169.807	386.837	425.053	204.627	Name	rplE	ATU_RS09455	ATU_RS09455_	ATU_RS09455_ rplE	7.98539	6.83794	7.40775	8.7315	8.85946	8.59558	7.67685
ATU_RS09440		254.157	133.213	805.73	318.95	602.193	597.297	194.65	Name	rplF	ATU_RS09440	ATU_RS09440_	ATU_RS09440_ rplF	7.98957	7.05759	8.31719	9.2223	9.65415	9.23408	7.60474
ATU_RS05390		59.8367	33.82	364.077	163.41	238.39	214.64	30.0233	Name	rplI	ATU_RS05390	ATU_RS05390_	ATU_RS05390_ rplI	5.90296	5.0798	7.35235	7.74578	8.5081	7.89718	4.90801
ATU_RS09575		233.21	75.91	522.967	183.717	327.453	453.287	123.853	Name	rplJ	ATU_RS09575	ATU_RS09575_	ATU_RS09575_ rplJ	7.86549	6.24622	7.52134	8.82428	9.03058	8.35515	6.95249
ATU_RS09585		167.78	60.59	412.03	209.753	294.897	428.713	118.723	Name	rplK	ATU_RS09585	ATU_RS09585_	ATU_RS09585_ rplK	7.39043	5.92101	7.71255	8.74387	8.68661	8.20407	6.89146
ATU_RS09570		304.963	88.7733	715.733	360.587	482.443	547.873	151.423	Name	rplL	ATU_RS09570	ATU_RS09570_	ATU_RS09570_ rplL	8.25249	6.47205	8.4942	9.0977	9.48328	8.91422	7.24244
ATU_RS06160		113.41	89.2533	442.083	284.987	500.03	626.123	94.2333	Name	rplM	ATU_RS06160	ATU_RS06160_	ATU_RS06160_ rplM	6.8254	6.47983	8.15475	9.2903	8.78817	8.96587	6.55817
ATU_RS09465		294.797	132.18	374.457	188.95	298.44	394.553	240.3	Name	rplN	ATU_RS09465	ATU_RS09465_	ATU_RS09465_ rplN	8.20358	7.04636	7.56186	8.62408	8.54865	8.2213	7.90869
ATU_RS09420		158.37	69.4667	463.24	233.597	372.57	349.817	106.1	Name	rplO	ATU_RS09420	ATU_RS09420_	ATU_RS09420_ rplO	7.30716	6.11825	7.86788	8.45046	8.85562	8.54137	6.72928
ATU_RS09480		195.497	71.75	463.693	210.747	305.94	389.483	107.63	Name	rplP	ATU_RS09480	ATU_RS09480_	ATU_RS09480_ rplP	7.611	6.16491	7.71937	8.60542	8.85703	8.2571	6.74994
ATU_RS09390		71.8367	25.5233	256.75	172.037	218.253	215.527	38.9233	Name	rplQ	ATU_RS09390	ATU_RS09390_	ATU_RS09390_ rplQ	6.16665	4.67374	7.42657	7.75172	8.00422	7.76986	5.28256
ATU_RS09435		135.887	53.0567	373.22	136.383	274.793	307.79	89.4533	Name	rplR	ATU_RS09435	ATU_RS09435_	ATU_RS09435_ rplR	7.08626	5.72946	7.09152	8.2658	8.54388	8.1022	6.48306
ATU_RS13170		129.287	78.7433	278.723	157.713	251.647	405.927	116.74	Name	rplS	ATU_RS13170	ATU_RS13170_	ATU_RS13170_ rplS	7.01443	6.29909	7.30116	8.66508	8.12269	7.97526	6.86716
ATU_RS13560		120.923	50.4633	213.447	84.7067	156.087	200.303	94	Name	rplU	ATU_RS13560	ATU_RS13560_	ATU_RS13560_ rplU	6.91795	5.65716	6.4044	7.64604	7.73773	7.2862	6.55459
ATU_RS09490		149.767	67.44	448.277	204.197	419.767	424.95	93.6933	Name	rplV	ATU_RS09490	ATU_RS09490_	ATU_RS09490_ rplV	7.22657	6.07553	7.67382	8.73115	8.80825	8.71344	6.54987
ATU_RS09505		81.7067	23.2533	170.117	84.7367	139.44	245.19	42.6567	Name	rplW	ATU_RS09505	ATU_RS09505_	ATU_RS09505_ rplW	6.35238	4.53937	6.40491	7.93776	7.41038	7.1235	5.4147
ATU_RS09460		205.503	87.42	325.013	167.617	281.387	368.647	197.217	Name	rplX	ATU_RS09460	ATU_RS09460_	ATU_RS09460_ rplX	7.68302	6.44989	7.38902	8.52609	8.34436	8.13641	7.62364
ATU_RS10865		183.127	76.18	516.667	242.937	466.45	559.09	149.377	Name	rplY	ATU_RS10865	ATU_RS10865_	ATU_RS10865_ rplY	7.5167	6.25134	7.92444	9.12694	9.01309	8.86558	7.22281
ATU_RS13555		148.457	74.0867	340.737	186.787	310.787	346.977	140.843	Name	rpmA	ATU_RS13555	ATU_RS13555_	ATU_RS13555_ rpmA	7.2139	6.21114	7.54525	8.43869	8.41251	8.27978	7.13795

## Sheet: S8B
						Supplementary Table S8 B. Gene expression level
						ID	C0	C2	C7	C15	T2	T7	T15
						ATU_RS19910_ oppC	2.26903	1.90432	2.63382	4.92061	4.25349	3.4974	2.56071
						ATU_RS19915_ oppB	2.79701	1.91329	3.77189	5.00735	4.63614	4.2817	2.53937
						ATU_RS24605_ attM	8.02643	5.49506	7.93375	4.42828	8.40996	7.44557	6.03928
						ATU_RS23640_ traM	8.87561	7.91938	8.29901	8.36373	8.79171	8.53103	8.76906
